# Supplementary material for: A checklist of land snails from the west coast islands of Sabah, Borneo (Mollusca, Gastropoda)
Source: Zookeys. 2017 May 12;(673):49–104. doi: 10.3897/zookeys.673.12422 (PMC5523196; doi:10.3897/zookeys.673.12422)
Supplement: XML Treatment for Leptopoma pellucidum [file zookeys.673.12422-treatment5.xml]

<!DOCTYPE tp:taxon-treatment
  PUBLIC "-//TaxonX//DTD Taxonomic Treatment Publishing DTD v0 20100105//EN" "tax-treatment-NSO.dtd">
<tp:taxon-treatment xmlns:tp="http://www.plazi.org/taxpub"><tp:treatment-meta><kwd-group><label>Taxon classification</label><kwd><named-content xmlns:xlink="http://www.w3.org/1999/xlink" content-type="kingdom">Animalia</named-content></kwd><kwd><named-content xmlns:xlink="http://www.w3.org/1999/xlink" content-type="order">Architaenioglossa</named-content></kwd><kwd><named-content xmlns:xlink="http://www.w3.org/1999/xlink" content-type="family">Cyclophoridae</named-content></kwd></kwd-group><mixed-citation publication-type="journal"><person-group><name><surname>Phung</surname><given-names>Chee-Chean</given-names></name><name><surname>Yu</surname><given-names>Fred Tuh Yit</given-names></name><name><surname>Liew</surname><given-names>Thor-Seng</given-names></name></person-group><article-title>A checklist of land snails from the west coast islands of Sabah, Borneo (<tp:taxon-name><tp:taxon-name-part taxon-name-part-type="phylum">Mollusca</tp:taxon-name-part></tp:taxon-name>, <tp:taxon-name><tp:taxon-name-part taxon-name-part-type="class">Gastropoda</tp:taxon-name-part></tp:taxon-name>)</article-title><source>Zookeys</source><day>12</day><month>5</month><year>2017</year><volume>2017</volume><issue>673</issue><fpage>49</fpage><lpage>104</lpage><pub-id pub-id-type="doi">10.3897/zookeys.673.12422</pub-id></mixed-citation></tp:treatment-meta><tp:nomenclature><tp:taxon-name>
                <tp:taxon-name-part taxon-name-part-type="genus" reg="Leptopoma">Leptopoma</tp:taxon-name-part>
                <tp:taxon-name-part taxon-name-part-type="species" reg="pellucidum">pellucidum</tp:taxon-name-part>
              </tp:taxon-name><tp:taxon-authority>(Grateloup, 1840)</tp:taxon-authority><xref ref-type="fig" rid="F3">Figure 3C</xref></tp:nomenclature><tp:treatment-sec sec-type="type locality" id="SECID0EPUAG"><title>Type locality.</title><p>“Philippines: Manilla” (Grateloup, 1839)</p></tp:treatment-sec><tp:treatment-sec sec-type="material" id="SECID0EUUAG"><title>Examined materials.</title><p>
              <italic>Pulau Mantanani Besar</italic>: <abbrev xmlns:xlink="http://www.w3.org/1999/xlink" xlink:title="specimens from the BORNEENSIS collection" id="ABBRID0E3UAG" xlink:type="simple">BOR/MOL</abbrev> 1562, <abbrev xmlns:xlink="http://www.w3.org/1999/xlink" xlink:title="specimens from the BORNEENSIS collection" id="ABBRID0EAVAG" xlink:type="simple">BOR/MOL</abbrev> 1573, <abbrev xmlns:xlink="http://www.w3.org/1999/xlink" xlink:title="specimens from the BORNEENSIS collection" id="ABBRID0EEVAG" xlink:type="simple">BOR/MOL</abbrev> 3723, <abbrev xmlns:xlink="http://www.w3.org/1999/xlink" xlink:title="specimens from the BORNEENSIS collection" id="ABBRID0EIVAG" xlink:type="simple">BOR/MOL</abbrev> 3724, <abbrev xmlns:xlink="http://www.w3.org/1999/xlink" xlink:title="specimens from the BORNEENSIS collection" id="ABBRID0EMVAG" xlink:type="simple">BOR/MOL</abbrev> 6008, <abbrev xmlns:xlink="http://www.w3.org/1999/xlink" xlink:title="specimens from the BORNEENSIS collection" id="ABBRID0EQVAG" xlink:type="simple">BOR/MOL</abbrev> 6009, <abbrev xmlns:xlink="http://www.w3.org/1999/xlink" xlink:title="specimens from the BORNEENSIS collection" id="ABBRID0EUVAG" xlink:type="simple">BOR/MOL</abbrev> 6011, <abbrev xmlns:xlink="http://www.w3.org/1999/xlink" xlink:title="specimens from the BORNEENSIS collection" id="ABBRID0EYVAG" xlink:type="simple">BOR/MOL</abbrev> 6012, <abbrev xmlns:xlink="http://www.w3.org/1999/xlink" xlink:title="specimens from the BORNEENSIS collection" id="ABBRID0E3VAG" xlink:type="simple">BOR/MOL</abbrev> 6013, <abbrev xmlns:xlink="http://www.w3.org/1999/xlink" xlink:title="specimens from the BORNEENSIS collection" id="ABBRID0EAWAG" xlink:type="simple">BOR/MOL</abbrev> 6699, <abbrev xmlns:xlink="http://www.w3.org/1999/xlink" xlink:title="specimens from the BORNEENSIS collection" id="ABBRID0EEWAG" xlink:type="simple">BOR/MOL</abbrev> 6700, <abbrev xmlns:xlink="http://www.w3.org/1999/xlink" xlink:title="specimens from the BORNEENSIS collection" id="ABBRID0EIWAG" xlink:type="simple">BOR/MOL</abbrev> 6701, <abbrev xmlns:xlink="http://www.w3.org/1999/xlink" xlink:title="specimens from the BORNEENSIS collection" id="ABBRID0EMWAG" xlink:type="simple">BOR/MOL</abbrev> 6702, <abbrev xmlns:xlink="http://www.w3.org/1999/xlink" xlink:title="specimens from the BORNEENSIS collection" id="ABBRID0EQWAG" xlink:type="simple">BOR/MOL</abbrev> 6704, <abbrev xmlns:xlink="http://www.w3.org/1999/xlink" xlink:title="specimens from the BORNEENSIS collection" id="ABBRID0EUWAG" xlink:type="simple">BOR/MOL</abbrev> 7187. <italic>Pulau Mantanani Kecil</italic>: <abbrev xmlns:xlink="http://www.w3.org/1999/xlink" xlink:title="specimens from the BORNEENSIS collection" id="ABBRID0E1WAG" xlink:type="simple">BOR/MOL</abbrev> 3727, <abbrev xmlns:xlink="http://www.w3.org/1999/xlink" xlink:title="specimens from the BORNEENSIS collection" id="ABBRID0E5WAG" xlink:type="simple">BOR/MOL</abbrev> 3728, <abbrev xmlns:xlink="http://www.w3.org/1999/xlink" xlink:title="specimens from the BORNEENSIS collection" id="ABBRID0ECXAG" xlink:type="simple">BOR/MOL</abbrev> 3787. <italic>Pulau Mengalum</italic>: <abbrev xmlns:xlink="http://www.w3.org/1999/xlink" xlink:title="specimens from the BORNEENSIS collection" id="ABBRID0EIXAG" xlink:type="simple">BOR/MOL</abbrev> 6064, <abbrev xmlns:xlink="http://www.w3.org/1999/xlink" xlink:title="specimens from the BORNEENSIS collection" id="ABBRID0EMXAG" xlink:type="simple">BOR/MOL</abbrev> 6065, <abbrev xmlns:xlink="http://www.w3.org/1999/xlink" xlink:title="specimens from the BORNEENSIS collection" id="ABBRID0EQXAG" xlink:type="simple">BOR/MOL</abbrev> 6066, <abbrev xmlns:xlink="http://www.w3.org/1999/xlink" xlink:title="specimens from the BORNEENSIS collection" id="ABBRID0EUXAG" xlink:type="simple">BOR/MOL</abbrev> 6162, <abbrev xmlns:xlink="http://www.w3.org/1999/xlink" xlink:title="specimens from the BORNEENSIS collection" id="ABBRID0EYXAG" xlink:type="simple">BOR/MOL</abbrev> 6168, <abbrev xmlns:xlink="http://www.w3.org/1999/xlink" xlink:title="specimens from the BORNEENSIS collection" id="ABBRID0E3XAG" xlink:type="simple">BOR/MOL</abbrev> 6178, <abbrev xmlns:xlink="http://www.w3.org/1999/xlink" xlink:title="specimens from the BORNEENSIS collection" id="ABBRID0EAYAG" xlink:type="simple">BOR/MOL</abbrev> 8733, <abbrev xmlns:xlink="http://www.w3.org/1999/xlink" xlink:title="specimens from the BORNEENSIS collection" id="ABBRID0EEYAG" xlink:type="simple">BOR/MOL</abbrev> 8737, <abbrev xmlns:xlink="http://www.w3.org/1999/xlink" xlink:title="specimens from the BORNEENSIS collection" id="ABBRID0EIYAG" xlink:type="simple">BOR/MOL</abbrev> 8738, <italic>Pulau Tiga</italic>: <abbrev xmlns:xlink="http://www.w3.org/1999/xlink" xlink:title="specimens from the BORNEENSIS collection" id="ABBRID0EOYAG" xlink:type="simple">BOR/MOL</abbrev> 8817, <abbrev xmlns:xlink="http://www.w3.org/1999/xlink" xlink:title="specimens from the BORNEENSIS collection" id="ABBRID0ESYAG" xlink:type="simple">BOR/MOL</abbrev> 9720, <abbrev xmlns:xlink="http://www.w3.org/1999/xlink" xlink:title="specimens from the BORNEENSIS collection" id="ABBRID0EWYAG" xlink:type="simple">BOR/MOL</abbrev> 9722, <abbrev xmlns:xlink="http://www.w3.org/1999/xlink" xlink:title="specimens from the BORNEENSIS collection" id="ABBRID0E1YAG" xlink:type="simple">BOR/MOL</abbrev> 9726, <abbrev xmlns:xlink="http://www.w3.org/1999/xlink" xlink:title="specimens from the BORNEENSIS collection" id="ABBRID0E5YAG" xlink:type="simple">BOR/MOL</abbrev> 9727, <abbrev xmlns:xlink="http://www.w3.org/1999/xlink" xlink:title="specimens from the BORNEENSIS collection" id="ABBRID0ECZAG" xlink:type="simple">BOR/MOL</abbrev> 9728. <italic>Pulau Gaya</italic>: <abbrev xmlns:xlink="http://www.w3.org/1999/xlink" xlink:title="specimens from the BORNEENSIS collection" id="ABBRID0EIZAG" xlink:type="simple">BOR/MOL</abbrev> 6301, <abbrev xmlns:xlink="http://www.w3.org/1999/xlink" xlink:title="specimens from the BORNEENSIS collection" id="ABBRID0EMZAG" xlink:type="simple">BOR/MOL</abbrev> 6303, <abbrev xmlns:xlink="http://www.w3.org/1999/xlink" xlink:title="specimens from the BORNEENSIS collection" id="ABBRID0EQZAG" xlink:type="simple">BOR/MOL</abbrev> 8816, <abbrev xmlns:xlink="http://www.w3.org/1999/xlink" xlink:title="specimens from the BORNEENSIS collection" id="ABBRID0EUZAG" xlink:type="simple">BOR/MOL</abbrev> 8851, <abbrev xmlns:xlink="http://www.w3.org/1999/xlink" xlink:title="specimens from the BORNEENSIS collection" id="ABBRID0EYZAG" xlink:type="simple">BOR/MOL</abbrev> 9444, <abbrev xmlns:xlink="http://www.w3.org/1999/xlink" xlink:title="specimens from the BORNEENSIS collection" id="ABBRID0E3ZAG" xlink:type="simple">BOR/MOL</abbrev> 9445, <abbrev xmlns:xlink="http://www.w3.org/1999/xlink" xlink:title="specimens from the BORNEENSIS collection" id="ABBRID0EA1AG" xlink:type="simple">BOR/MOL</abbrev> 9446, <abbrev xmlns:xlink="http://www.w3.org/1999/xlink" xlink:title="specimens from the BORNEENSIS collection" id="ABBRID0EE1AG" xlink:type="simple">BOR/MOL</abbrev> 9447, <abbrev xmlns:xlink="http://www.w3.org/1999/xlink" xlink:title="specimens from the BORNEENSIS collection" id="ABBRID0EI1AG" xlink:type="simple">BOR/MOL</abbrev> 9449, <abbrev xmlns:xlink="http://www.w3.org/1999/xlink" xlink:title="specimens from the BORNEENSIS collection" id="ABBRID0EM1AG" xlink:type="simple">BOR/MOL</abbrev> 9450, <abbrev xmlns:xlink="http://www.w3.org/1999/xlink" xlink:title="specimens from the BORNEENSIS collection" id="ABBRID0EQ1AG" xlink:type="simple">BOR/MOL</abbrev> 9451. <italic>Pulau Sapangar</italic>: <abbrev xmlns:xlink="http://www.w3.org/1999/xlink" xlink:title="specimens from the BORNEENSIS collection" id="ABBRID0EW1AG" xlink:type="simple">BOR/MOL</abbrev> 6784, <abbrev xmlns:xlink="http://www.w3.org/1999/xlink" xlink:title="specimens from the BORNEENSIS collection" id="ABBRID0E11AG" xlink:type="simple">BOR/MOL</abbrev> 6786, <abbrev xmlns:xlink="http://www.w3.org/1999/xlink" xlink:title="specimens from the BORNEENSIS collection" id="ABBRID0E51AG" xlink:type="simple">BOR/MOL</abbrev> 6791, <abbrev xmlns:xlink="http://www.w3.org/1999/xlink" xlink:title="specimens from the BORNEENSIS collection" id="ABBRID0EC2AG" xlink:type="simple">BOR/MOL</abbrev> 6792, <abbrev xmlns:xlink="http://www.w3.org/1999/xlink" xlink:title="specimens from the BORNEENSIS collection" id="ABBRID0EG2AG" xlink:type="simple">BOR/MOL</abbrev> 6794, <abbrev xmlns:xlink="http://www.w3.org/1999/xlink" xlink:title="specimens from the BORNEENSIS collection" id="ABBRID0EK2AG" xlink:type="simple">BOR/MOL</abbrev> 6796, <abbrev xmlns:xlink="http://www.w3.org/1999/xlink" xlink:title="specimens from the BORNEENSIS collection" id="ABBRID0EO2AG" xlink:type="simple">BOR/MOL</abbrev> 6777, <abbrev xmlns:xlink="http://www.w3.org/1999/xlink" xlink:title="specimens from the BORNEENSIS collection" id="ABBRID0ES2AG" xlink:type="simple">BOR/MOL</abbrev> 6780, <abbrev xmlns:xlink="http://www.w3.org/1999/xlink" xlink:title="specimens from the BORNEENSIS collection" id="ABBRID0EW2AG" xlink:type="simple">BOR/MOL</abbrev> 6782, <abbrev xmlns:xlink="http://www.w3.org/1999/xlink" xlink:title="specimens from the BORNEENSIS collection" id="ABBRID0E12AG" xlink:type="simple">BOR/MOL</abbrev> 12000, <abbrev xmlns:xlink="http://www.w3.org/1999/xlink" xlink:title="specimens from the BORNEENSIS collection" id="ABBRID0E52AG" xlink:type="simple">BOR/MOL</abbrev> 12006, <abbrev xmlns:xlink="http://www.w3.org/1999/xlink" xlink:title="specimens from the BORNEENSIS collection" id="ABBRID0EC3AG" xlink:type="simple">BOR/MOL</abbrev> 12013, <abbrev xmlns:xlink="http://www.w3.org/1999/xlink" xlink:title="specimens from the BORNEENSIS collection" id="ABBRID0EG3AG" xlink:type="simple">BOR/MOL</abbrev> 12014, <abbrev xmlns:xlink="http://www.w3.org/1999/xlink" xlink:title="specimens from the BORNEENSIS collection" id="ABBRID0EK3AG" xlink:type="simple">BOR/MOL</abbrev> 12015. <italic>Pulau Udar Besar</italic>: <abbrev xmlns:xlink="http://www.w3.org/1999/xlink" xlink:title="specimens from the BORNEENSIS collection" id="ABBRID0EQ3AG" xlink:type="simple">BOR/MOL</abbrev> 6802, <abbrev xmlns:xlink="http://www.w3.org/1999/xlink" xlink:title="specimens from the BORNEENSIS collection" id="ABBRID0EU3AG" xlink:type="simple">BOR/MOL</abbrev> 6803, <abbrev xmlns:xlink="http://www.w3.org/1999/xlink" xlink:title="specimens from the BORNEENSIS collection" id="ABBRID0EY3AG" xlink:type="simple">BOR/MOL</abbrev> 6804. <italic>Pulau Udar Kecil</italic>: <abbrev xmlns:xlink="http://www.w3.org/1999/xlink" xlink:title="specimens from the BORNEENSIS collection" id="ABBRID0E53AG" xlink:type="simple">BOR/MOL</abbrev> 7151, <abbrev xmlns:xlink="http://www.w3.org/1999/xlink" xlink:title="specimens from the BORNEENSIS collection" id="ABBRID0EC4AG" xlink:type="simple">BOR/MOL</abbrev> 7152, <abbrev xmlns:xlink="http://www.w3.org/1999/xlink" xlink:title="specimens from the BORNEENSIS collection" id="ABBRID0EG4AG" xlink:type="simple">BOR/MOL</abbrev> 7153, <abbrev xmlns:xlink="http://www.w3.org/1999/xlink" xlink:title="specimens from the BORNEENSIS collection" id="ABBRID0EK4AG" xlink:type="simple">BOR/MOL</abbrev> 7154, <abbrev xmlns:xlink="http://www.w3.org/1999/xlink" xlink:title="specimens from the BORNEENSIS collection" id="ABBRID0EO4AG" xlink:type="simple">BOR/MOL</abbrev> 7155, <abbrev xmlns:xlink="http://www.w3.org/1999/xlink" xlink:title="specimens from the BORNEENSIS collection" id="ABBRID0ES4AG" xlink:type="simple">BOR/MOL</abbrev> 7156, <abbrev xmlns:xlink="http://www.w3.org/1999/xlink" xlink:title="specimens from the BORNEENSIS collection" id="ABBRID0EW4AG" xlink:type="simple">BOR/MOL</abbrev> 10379. <italic>Pulau Sapi</italic>: <abbrev xmlns:xlink="http://www.w3.org/1999/xlink" xlink:title="specimens from the BORNEENSIS collection" id="ABBRID0E34AG" xlink:type="simple">BOR/MOL</abbrev> 6668, <abbrev xmlns:xlink="http://www.w3.org/1999/xlink" xlink:title="specimens from the BORNEENSIS collection" id="ABBRID0EA5AG" xlink:type="simple">BOR/MOL</abbrev> 6669, <abbrev xmlns:xlink="http://www.w3.org/1999/xlink" xlink:title="specimens from the BORNEENSIS collection" id="ABBRID0EE5AG" xlink:type="simple">BOR/MOL</abbrev> 6670, <abbrev xmlns:xlink="http://www.w3.org/1999/xlink" xlink:title="specimens from the BORNEENSIS collection" id="ABBRID0EI5AG" xlink:type="simple">BOR/MOL</abbrev> 7933, <abbrev xmlns:xlink="http://www.w3.org/1999/xlink" xlink:title="specimens from the BORNEENSIS collection" id="ABBRID0EM5AG" xlink:type="simple">BOR/MOL</abbrev> 8523, <abbrev xmlns:xlink="http://www.w3.org/1999/xlink" xlink:title="specimens from the BORNEENSIS collection" id="ABBRID0EQ5AG" xlink:type="simple">BOR/MOL</abbrev> 8524. <italic>Pulau Mamutik</italic>: <abbrev xmlns:xlink="http://www.w3.org/1999/xlink" xlink:title="specimens from the BORNEENSIS collection" id="ABBRID0EW5AG" xlink:type="simple">BOR/MOL</abbrev> 6691, <abbrev xmlns:xlink="http://www.w3.org/1999/xlink" xlink:title="specimens from the BORNEENSIS collection" id="ABBRID0E15AG" xlink:type="simple">BOR/MOL</abbrev> 6693, <abbrev xmlns:xlink="http://www.w3.org/1999/xlink" xlink:title="specimens from the BORNEENSIS collection" id="ABBRID0E55AG" xlink:type="simple">BOR/MOL</abbrev> 6694, <abbrev xmlns:xlink="http://www.w3.org/1999/xlink" xlink:title="specimens from the BORNEENSIS collection" id="ABBRID0EC6AG" xlink:type="simple">BOR/MOL</abbrev> 6695, <abbrev xmlns:xlink="http://www.w3.org/1999/xlink" xlink:title="specimens from the BORNEENSIS collection" id="ABBRID0EG6AG" xlink:type="simple">BOR/MOL</abbrev> 6764, <abbrev xmlns:xlink="http://www.w3.org/1999/xlink" xlink:title="specimens from the BORNEENSIS collection" id="ABBRID0EK6AG" xlink:type="simple">BOR/MOL</abbrev> 6767, <abbrev xmlns:xlink="http://www.w3.org/1999/xlink" xlink:title="specimens from the BORNEENSIS collection" id="ABBRID0EO6AG" xlink:type="simple">BOR/MOL</abbrev> 10000, <abbrev xmlns:xlink="http://www.w3.org/1999/xlink" xlink:title="specimens from the BORNEENSIS collection" id="ABBRID0ES6AG" xlink:type="simple">BOR/MOL</abbrev> 10009. <italic>Pulau Manukan</italic>: <abbrev xmlns:xlink="http://www.w3.org/1999/xlink" xlink:title="specimens from the BORNEENSIS collection" id="ABBRID0EY6AG" xlink:type="simple">BOR/MOL</abbrev> 6744, <abbrev xmlns:xlink="http://www.w3.org/1999/xlink" xlink:title="specimens from the BORNEENSIS collection" id="ABBRID0E36AG" xlink:type="simple">BOR/MOL</abbrev> 6745, <abbrev xmlns:xlink="http://www.w3.org/1999/xlink" xlink:title="specimens from the BORNEENSIS collection" id="ABBRID0EAABG" xlink:type="simple">BOR/MOL</abbrev> 6746, <abbrev xmlns:xlink="http://www.w3.org/1999/xlink" xlink:title="specimens from the BORNEENSIS collection" id="ABBRID0EEABG" xlink:type="simple">BOR/MOL</abbrev> 6747, <abbrev xmlns:xlink="http://www.w3.org/1999/xlink" xlink:title="specimens from the BORNEENSIS collection" id="ABBRID0EIABG" xlink:type="simple">BOR/MOL</abbrev> 6749, <abbrev xmlns:xlink="http://www.w3.org/1999/xlink" xlink:title="specimens from the BORNEENSIS collection" id="ABBRID0EMABG" xlink:type="simple">BOR/MOL</abbrev> 6752, <abbrev xmlns:xlink="http://www.w3.org/1999/xlink" xlink:title="specimens from the BORNEENSIS collection" id="ABBRID0EQABG" xlink:type="simple">BOR/MOL</abbrev> 6755. <italic>Pulau Sulug</italic>: <abbrev xmlns:xlink="http://www.w3.org/1999/xlink" xlink:title="specimens from the BORNEENSIS collection" id="ABBRID0EWABG" xlink:type="simple">BOR/MOL</abbrev> 6769, <abbrev xmlns:xlink="http://www.w3.org/1999/xlink" xlink:title="specimens from the BORNEENSIS collection" id="ABBRID0E1ABG" xlink:type="simple">BOR/MOL</abbrev> 6770, <abbrev xmlns:xlink="http://www.w3.org/1999/xlink" xlink:title="specimens from the BORNEENSIS collection" id="ABBRID0E5ABG" xlink:type="simple">BOR/MOL</abbrev> 6771, <abbrev xmlns:xlink="http://www.w3.org/1999/xlink" xlink:title="specimens from the BORNEENSIS collection" id="ABBRID0ECBBG" xlink:type="simple">BOR/MOL</abbrev> 7932, <abbrev xmlns:xlink="http://www.w3.org/1999/xlink" xlink:title="specimens from the BORNEENSIS collection" id="ABBRID0EGBBG" xlink:type="simple">BOR/MOL</abbrev> 10338, <abbrev xmlns:xlink="http://www.w3.org/1999/xlink" xlink:title="specimens from the BORNEENSIS collection" id="ABBRID0EKBBG" xlink:type="simple">BOR/MOL</abbrev> 10346. <italic>Pulau Usukan</italic>: <abbrev xmlns:xlink="http://www.w3.org/1999/xlink" xlink:title="specimens from the BORNEENSIS collection" id="ABBRID0EQBBG" xlink:type="simple">BOR/MOL</abbrev> 7886, <abbrev xmlns:xlink="http://www.w3.org/1999/xlink" xlink:title="specimens from the BORNEENSIS collection" id="ABBRID0EUBBG" xlink:type="simple">BOR/MOL</abbrev> 7887, <abbrev xmlns:xlink="http://www.w3.org/1999/xlink" xlink:title="specimens from the BORNEENSIS collection" id="ABBRID0EYBBG" xlink:type="simple">BOR/MOL</abbrev> 7888, <abbrev xmlns:xlink="http://www.w3.org/1999/xlink" xlink:title="specimens from the BORNEENSIS collection" id="ABBRID0E3BBG" xlink:type="simple">BOR/MOL</abbrev> 7881, <abbrev xmlns:xlink="http://www.w3.org/1999/xlink" xlink:title="specimens from the BORNEENSIS collection" id="ABBRID0EACBG" xlink:type="simple">BOR/MOL</abbrev> 7882, <abbrev xmlns:xlink="http://www.w3.org/1999/xlink" xlink:title="specimens from the BORNEENSIS collection" id="ABBRID0EECBG" xlink:type="simple">BOR/MOL</abbrev> 12024, <abbrev xmlns:xlink="http://www.w3.org/1999/xlink" xlink:title="specimens from the BORNEENSIS collection" id="ABBRID0EICBG" xlink:type="simple">BOR/MOL</abbrev> 12025, <abbrev xmlns:xlink="http://www.w3.org/1999/xlink" xlink:title="specimens from the BORNEENSIS collection" id="ABBRID0EMCBG" xlink:type="simple">BOR/MOL</abbrev> 12027, <abbrev xmlns:xlink="http://www.w3.org/1999/xlink" xlink:title="specimens from the BORNEENSIS collection" id="ABBRID0EQCBG" xlink:type="simple">BOR/MOL</abbrev> 12039, <abbrev xmlns:xlink="http://www.w3.org/1999/xlink" xlink:title="specimens from the BORNEENSIS collection" id="ABBRID0EUCBG" xlink:type="simple">BOR/MOL</abbrev> 12040, <abbrev xmlns:xlink="http://www.w3.org/1999/xlink" xlink:title="specimens from the BORNEENSIS collection" id="ABBRID0EYCBG" xlink:type="simple">BOR/MOL</abbrev> 12475. <italic>Pulau Labuan</italic>: <abbrev xmlns:xlink="http://www.w3.org/1999/xlink" xlink:title="specimens from the BORNEENSIS collection" id="ABBRID0E5CBG" xlink:type="simple">BOR/MOL</abbrev> 7913, <abbrev xmlns:xlink="http://www.w3.org/1999/xlink" xlink:title="specimens from the BORNEENSIS collection" id="ABBRID0ECDBG" xlink:type="simple">BOR/MOL</abbrev> 7917, <abbrev xmlns:xlink="http://www.w3.org/1999/xlink" xlink:title="specimens from the BORNEENSIS collection" id="ABBRID0EGDBG" xlink:type="simple">BOR/MOL</abbrev> 7904, <abbrev xmlns:xlink="http://www.w3.org/1999/xlink" xlink:title="specimens from the BORNEENSIS collection" id="ABBRID0EKDBG" xlink:type="simple">BOR/MOL</abbrev> 7906, <abbrev xmlns:xlink="http://www.w3.org/1999/xlink" xlink:title="specimens from the BORNEENSIS collection" id="ABBRID0EODBG" xlink:type="simple">BOR/MOL</abbrev> 7907, <abbrev xmlns:xlink="http://www.w3.org/1999/xlink" xlink:title="specimens from the BORNEENSIS collection" id="ABBRID0ESDBG" xlink:type="simple">BOR/MOL</abbrev> 7910, <abbrev xmlns:xlink="http://www.w3.org/1999/xlink" xlink:title="specimens from the BORNEENSIS collection" id="ABBRID0EWDBG" xlink:type="simple">BOR/MOL</abbrev> 8590, <abbrev xmlns:xlink="http://www.w3.org/1999/xlink" xlink:title="specimens from the BORNEENSIS collection" id="ABBRID0E1DBG" xlink:type="simple">BOR/MOL</abbrev> 8795, <abbrev xmlns:xlink="http://www.w3.org/1999/xlink" xlink:title="specimens from the BORNEENSIS collection" id="ABBRID0E5DBG" xlink:type="simple">BOR/MOL</abbrev> 12168, <abbrev xmlns:xlink="http://www.w3.org/1999/xlink" xlink:title="specimens from the BORNEENSIS collection" id="ABBRID0ECEBG" xlink:type="simple">BOR/MOL</abbrev> 12184. <italic>Pulau Dinawan</italic>: <abbrev xmlns:xlink="http://www.w3.org/1999/xlink" xlink:title="specimens from the BORNEENSIS collection" id="ABBRID0EIEBG" xlink:type="simple">BOR/MOL</abbrev> 7678, <abbrev xmlns:xlink="http://www.w3.org/1999/xlink" xlink:title="specimens from the BORNEENSIS collection" id="ABBRID0EMEBG" xlink:type="simple">BOR/MOL</abbrev> 7679, <abbrev xmlns:xlink="http://www.w3.org/1999/xlink" xlink:title="specimens from the BORNEENSIS collection" id="ABBRID0EQEBG" xlink:type="simple">BOR/MOL</abbrev> 7680, <abbrev xmlns:xlink="http://www.w3.org/1999/xlink" xlink:title="specimens from the BORNEENSIS collection" id="ABBRID0EUEBG" xlink:type="simple">BOR/MOL</abbrev> 7681, <abbrev xmlns:xlink="http://www.w3.org/1999/xlink" xlink:title="specimens from the BORNEENSIS collection" id="ABBRID0EYEBG" xlink:type="simple">BOR/MOL</abbrev> 7683, <abbrev xmlns:xlink="http://www.w3.org/1999/xlink" xlink:title="specimens from the BORNEENSIS collection" id="ABBRID0E3EBG" xlink:type="simple">BOR/MOL</abbrev> 7693, <abbrev xmlns:xlink="http://www.w3.org/1999/xlink" xlink:title="specimens from the BORNEENSIS collection" id="ABBRID0EAFBG" xlink:type="simple">BOR/MOL</abbrev> 7694, <abbrev xmlns:xlink="http://www.w3.org/1999/xlink" xlink:title="specimens from the BORNEENSIS collection" id="ABBRID0EEFBG" xlink:type="simple">BOR/MOL</abbrev> 8909. <italic>Pulau Rusukan Kecil</italic>: <abbrev xmlns:xlink="http://www.w3.org/1999/xlink" xlink:title="specimens from the BORNEENSIS collection" id="ABBRID0EKFBG" xlink:type="simple">BOR/MOL</abbrev> 8552, <abbrev xmlns:xlink="http://www.w3.org/1999/xlink" xlink:title="specimens from the BORNEENSIS collection" id="ABBRID0EOFBG" xlink:type="simple">BOR/MOL</abbrev> 8555, <abbrev xmlns:xlink="http://www.w3.org/1999/xlink" xlink:title="specimens from the BORNEENSIS collection" id="ABBRID0ESFBG" xlink:type="simple">BOR/MOL</abbrev> 8556, <abbrev xmlns:xlink="http://www.w3.org/1999/xlink" xlink:title="specimens from the BORNEENSIS collection" id="ABBRID0EWFBG" xlink:type="simple">BOR/MOL</abbrev> 8557, <abbrev xmlns:xlink="http://www.w3.org/1999/xlink" xlink:title="specimens from the BORNEENSIS collection" id="ABBRID0E1FBG" xlink:type="simple">BOR/MOL</abbrev> 8558, <abbrev xmlns:xlink="http://www.w3.org/1999/xlink" xlink:title="specimens from the BORNEENSIS collection" id="ABBRID0E5FBG" xlink:type="simple">BOR/MOL</abbrev> 8605, <abbrev xmlns:xlink="http://www.w3.org/1999/xlink" xlink:title="specimens from the BORNEENSIS collection" id="ABBRID0ECGBG" xlink:type="simple">BOR/MOL</abbrev> 8539, <abbrev xmlns:xlink="http://www.w3.org/1999/xlink" xlink:title="specimens from the BORNEENSIS collection" id="ABBRID0EGGBG" xlink:type="simple">BOR/MOL</abbrev> 8540, <abbrev xmlns:xlink="http://www.w3.org/1999/xlink" xlink:title="specimens from the BORNEENSIS collection" id="ABBRID0EKGBG" xlink:type="simple">BOR/MOL</abbrev> 8541, <abbrev xmlns:xlink="http://www.w3.org/1999/xlink" xlink:title="specimens from the BORNEENSIS collection" id="ABBRID0EOGBG" xlink:type="simple">BOR/MOL</abbrev> 8542, <abbrev xmlns:xlink="http://www.w3.org/1999/xlink" xlink:title="specimens from the BORNEENSIS collection" id="ABBRID0ESGBG" xlink:type="simple">BOR/MOL</abbrev> 8543, <abbrev xmlns:xlink="http://www.w3.org/1999/xlink" xlink:title="specimens from the BORNEENSIS collection" id="ABBRID0EWGBG" xlink:type="simple">BOR/MOL</abbrev> 8544, <abbrev xmlns:xlink="http://www.w3.org/1999/xlink" xlink:title="specimens from the BORNEENSIS collection" id="ABBRID0E1GBG" xlink:type="simple">BOR/MOL</abbrev> 8545, <abbrev xmlns:xlink="http://www.w3.org/1999/xlink" xlink:title="specimens from the BORNEENSIS collection" id="ABBRID0E5GBG" xlink:type="simple">BOR/MOL</abbrev> 8546, <abbrev xmlns:xlink="http://www.w3.org/1999/xlink" xlink:title="specimens from the BORNEENSIS collection" id="ABBRID0ECHBG" xlink:type="simple">BOR/MOL</abbrev> 8550. <italic>Pulau Rusukan Besar</italic>: <abbrev xmlns:xlink="http://www.w3.org/1999/xlink" xlink:title="specimens from the BORNEENSIS collection" id="ABBRID0EIHBG" xlink:type="simple">BOR/MOL</abbrev> 8559, <abbrev xmlns:xlink="http://www.w3.org/1999/xlink" xlink:title="specimens from the BORNEENSIS collection" id="ABBRID0EMHBG" xlink:type="simple">BOR/MOL</abbrev> 8560, <abbrev xmlns:xlink="http://www.w3.org/1999/xlink" xlink:title="specimens from the BORNEENSIS collection" id="ABBRID0EQHBG" xlink:type="simple">BOR/MOL</abbrev> 8574, <abbrev xmlns:xlink="http://www.w3.org/1999/xlink" xlink:title="specimens from the BORNEENSIS collection" id="ABBRID0EUHBG" xlink:type="simple">BOR/MOL</abbrev> 8575, <abbrev xmlns:xlink="http://www.w3.org/1999/xlink" xlink:title="specimens from the BORNEENSIS collection" id="ABBRID0EYHBG" xlink:type="simple">BOR/MOL</abbrev> 8576, <abbrev xmlns:xlink="http://www.w3.org/1999/xlink" xlink:title="specimens from the BORNEENSIS collection" id="ABBRID0E3HBG" xlink:type="simple">BOR/MOL</abbrev> 8583, <abbrev xmlns:xlink="http://www.w3.org/1999/xlink" xlink:title="specimens from the BORNEENSIS collection" id="ABBRID0EAIBG" xlink:type="simple">BOR/MOL</abbrev> 8584, <abbrev xmlns:xlink="http://www.w3.org/1999/xlink" xlink:title="specimens from the BORNEENSIS collection" id="ABBRID0EEIBG" xlink:type="simple">BOR/MOL</abbrev> 8585, <abbrev xmlns:xlink="http://www.w3.org/1999/xlink" xlink:title="specimens from the BORNEENSIS collection" id="ABBRID0EIIBG" xlink:type="simple">BOR/MOL</abbrev> 8588, <abbrev xmlns:xlink="http://www.w3.org/1999/xlink" xlink:title="specimens from the BORNEENSIS collection" id="ABBRID0EMIBG" xlink:type="simple">BOR/MOL</abbrev> 8589, <abbrev xmlns:xlink="http://www.w3.org/1999/xlink" xlink:title="specimens from the BORNEENSIS collection" id="ABBRID0EQIBG" xlink:type="simple">BOR/MOL</abbrev> 12234, <abbrev xmlns:xlink="http://www.w3.org/1999/xlink" xlink:title="specimens from the BORNEENSIS collection" id="ABBRID0EUIBG" xlink:type="simple">BOR/MOL</abbrev> 12247, <abbrev xmlns:xlink="http://www.w3.org/1999/xlink" xlink:title="specimens from the BORNEENSIS collection" id="ABBRID0EYIBG" xlink:type="simple">BOR/MOL</abbrev> 12265, <abbrev xmlns:xlink="http://www.w3.org/1999/xlink" xlink:title="specimens from the BORNEENSIS collection" id="ABBRID0E3IBG" xlink:type="simple">BOR/MOL</abbrev> 12271. <italic>Pulau Kuraman</italic>: <abbrev xmlns:xlink="http://www.w3.org/1999/xlink" xlink:title="specimens from the BORNEENSIS collection" id="ABBRID0ECJBG" xlink:type="simple">BOR/MOL</abbrev> 8614, <abbrev xmlns:xlink="http://www.w3.org/1999/xlink" xlink:title="specimens from the BORNEENSIS collection" id="ABBRID0EGJBG" xlink:type="simple">BOR/MOL</abbrev> 8621, <abbrev xmlns:xlink="http://www.w3.org/1999/xlink" xlink:title="specimens from the BORNEENSIS collection" id="ABBRID0EKJBG" xlink:type="simple">BOR/MOL</abbrev> 8622, <abbrev xmlns:xlink="http://www.w3.org/1999/xlink" xlink:title="specimens from the BORNEENSIS collection" id="ABBRID0EOJBG" xlink:type="simple">BOR/MOL</abbrev> 8626, <abbrev xmlns:xlink="http://www.w3.org/1999/xlink" xlink:title="specimens from the BORNEENSIS collection" id="ABBRID0ESJBG" xlink:type="simple">BOR/MOL</abbrev> 8631, <abbrev xmlns:xlink="http://www.w3.org/1999/xlink" xlink:title="specimens from the BORNEENSIS collection" id="ABBRID0EWJBG" xlink:type="simple">BOR/MOL</abbrev> 8635, <abbrev xmlns:xlink="http://www.w3.org/1999/xlink" xlink:title="specimens from the BORNEENSIS collection" id="ABBRID0E1JBG" xlink:type="simple">BOR/MOL</abbrev> 8638, <abbrev xmlns:xlink="http://www.w3.org/1999/xlink" xlink:title="specimens from the BORNEENSIS collection" id="ABBRID0E5JBG" xlink:type="simple">BOR/MOL</abbrev> <abbrev xmlns:xlink="http://www.w3.org/1999/xlink" xlink:title="specimens from the BORNEENSIS collection" id="ABBRID0ECKBG" xlink:type="simple">BOR/MOL</abbrev> 12099, <abbrev xmlns:xlink="http://www.w3.org/1999/xlink" xlink:title="specimens from the BORNEENSIS collection" id="ABBRID0EGKBG" xlink:type="simple">BOR/MOL</abbrev> 12108, <abbrev xmlns:xlink="http://www.w3.org/1999/xlink" xlink:title="specimens from the BORNEENSIS collection" id="ABBRID0EKKBG" xlink:type="simple">BOR/MOL</abbrev> 12120, <abbrev xmlns:xlink="http://www.w3.org/1999/xlink" xlink:title="specimens from the BORNEENSIS collection" id="ABBRID0EOKBG" xlink:type="simple">BOR/MOL</abbrev> 12134, <abbrev xmlns:xlink="http://www.w3.org/1999/xlink" xlink:title="specimens from the BORNEENSIS collection" id="ABBRID0ESKBG" xlink:type="simple">BOR/MOL</abbrev> 12144.</p></tp:treatment-sec><tp:treatment-sec sec-type="distribution" id="SECID0EWKBG"><title>Distribution in Sabah.</title><p>
              <italic>Island</italic>: [West] Tunku Abdul Rahman Park, Pulau Mengalum, Pulau Tiga, Pulau Sapangar, Pulau Udar Kecil, Pulau Udar Besar, Pulau Usukan, Pulau Labuan, Labuan Marine Park; [North] Pulau Banggi, Pulau Balambangan; [East] Pulau Bod Gaya. <italic>Mainland</italic>: Kudat Division, West Coast Division, Interior Division, Sandakan Division and Tawau Division.</p></tp:treatment-sec><tp:treatment-sec sec-type="remarks" id="SECID0EALBG"><title>Remarks.</title><p>Widespread in Sabah.</p></tp:treatment-sec><tp:treatment-sec><!--Section generated to contain objects referenced in tp:taxon-treatment.--><fig id="F3" position="float" orientation="portrait"><label>Figure 3.</label><caption><p>Family <tp:taxon-name><tp:taxon-name-part taxon-name-part-type="family">Cyclophoridae</tp:taxon-name-part></tp:taxon-name>. <bold>A</bold> <italic><tp:taxon-name><tp:taxon-name-part taxon-name-part-type="genus" reg="Pterocyclos">Pterocyclos</tp:taxon-name-part> <tp:taxon-name-part taxon-name-part-type="species" reg="tenuilabiatus">tenuilabiatus</tp:taxon-name-part></tp:taxon-name></italic> (<abbrev xmlns:xlink="http://www.w3.org/1999/xlink" xlink:title="specimens from the BORNEENSIS collection" id="ABBRID0EYMAG" xlink:type="simple">BOR/MOL</abbrev> 105) <bold>B</bold> <italic><tp:taxon-name><tp:taxon-name-part taxon-name-part-type="genus" reg="Pterocyclos">Pterocyclos</tp:taxon-name-part> <tp:taxon-name-part taxon-name-part-type="species" reg="amabilis">amabilis</tp:taxon-name-part></tp:taxon-name></italic> (<abbrev xmlns:xlink="http://www.w3.org/1999/xlink" xlink:title="specimens from the BORNEENSIS collection" id="ABBRID0EJNAG" xlink:type="simple">BOR/MOL</abbrev> 8850) <bold>C</bold> <italic><tp:taxon-name><tp:taxon-name-part taxon-name-part-type="genus" reg="Leptopoma">Leptopoma</tp:taxon-name-part> <tp:taxon-name-part taxon-name-part-type="species" reg="pellucidum">pellucidum</tp:taxon-name-part></tp:taxon-name></italic> (<abbrev xmlns:xlink="http://www.w3.org/1999/xlink" xlink:title="specimens from the BORNEENSIS collection" id="ABBRID0E1NAG" xlink:type="simple">BOR/MOL</abbrev> 6780) <bold>D</bold> <italic><tp:taxon-name><tp:taxon-name-part taxon-name-part-type="genus" reg="Platyraphe">Platyraphe</tp:taxon-name-part> <tp:taxon-name-part taxon-name-part-type="species" reg="bongaoensis">bongaoensis</tp:taxon-name-part></tp:taxon-name></italic> (<abbrev xmlns:xlink="http://www.w3.org/1999/xlink" xlink:title="specimens from the BORNEENSIS collection" id="ABBRID0ELOAG" xlink:type="simple">BOR/MOL</abbrev> 7185)*Broken aperture <bold>E</bold> <italic><tp:taxon-name><tp:taxon-name-part taxon-name-part-type="genus" reg="Japonia">Japonia</tp:taxon-name-part> <tp:taxon-name-part taxon-name-part-type="species" reg="trilirata">trilirata</tp:taxon-name-part></tp:taxon-name></italic>/<italic><tp:taxon-name><tp:taxon-name-part taxon-name-part-type="species" reg="kinabaluensis">kinabaluensis</tp:taxon-name-part></tp:taxon-name></italic> species complex (<abbrev xmlns:xlink="http://www.w3.org/1999/xlink" xlink:title="specimens from the BORNEENSIS collection" id="ABBRID0EGPAG" xlink:type="simple">BOR/MOL</abbrev> 12267) <bold>F</bold> <italic><tp:taxon-name><tp:taxon-name-part taxon-name-part-type="genus" reg="Japonia">Japonia</tp:taxon-name-part> <tp:taxon-name-part taxon-name-part-type="species" reg="balabacensis">balabacensis</tp:taxon-name-part></tp:taxon-name></italic> (<abbrev xmlns:xlink="http://www.w3.org/1999/xlink" xlink:title="specimens from the BORNEENSIS collection" id="ABBRID0EXPAG" xlink:type="simple">BOR/MOL</abbrev> 3725).</p></caption><graphic xmlns:xlink="http://www.w3.org/1999/xlink" xlink:href="zookeys-673-049-g003.jpg" position="float" orientation="portrait" xlink:type="simple" id="oo_135665.jpg"/></fig></tp:treatment-sec></tp:taxon-treatment>
