# Supplementary material for: A checklist of land snails from the west coast islands of Sabah, Borneo (Mollusca, Gastropoda)
Source: Zookeys. 2017 May 12;(673):49–104. doi: 10.3897/zookeys.673.12422 (PMC5523196; doi:10.3897/zookeys.673.12422)
Supplement: XML Treatment for Japonia trilirata /kinabaluensis species complex [file zookeys.673.12422-treatment7.xml]

<!DOCTYPE tp:taxon-treatment
  PUBLIC "-//TaxonX//DTD Taxonomic Treatment Publishing DTD v0 20100105//EN" "tax-treatment-NSO.dtd">
<tp:taxon-treatment xmlns:tp="http://www.plazi.org/taxpub"><tp:treatment-meta><kwd-group><label>Taxon classification</label><kwd><named-content xmlns:xlink="http://www.w3.org/1999/xlink" content-type="kingdom">Animalia</named-content></kwd><kwd><named-content xmlns:xlink="http://www.w3.org/1999/xlink" content-type="order">Architaenioglossa</named-content></kwd><kwd><named-content xmlns:xlink="http://www.w3.org/1999/xlink" content-type="family">Cyclophoridae</named-content></kwd></kwd-group><mixed-citation publication-type="journal"><person-group><name><surname>Phung</surname><given-names>Chee-Chean</given-names></name><name><surname>Yu</surname><given-names>Fred Tuh Yit</given-names></name><name><surname>Liew</surname><given-names>Thor-Seng</given-names></name></person-group><article-title>A checklist of land snails from the west coast islands of Sabah, Borneo (<tp:taxon-name><tp:taxon-name-part taxon-name-part-type="phylum">Mollusca</tp:taxon-name-part></tp:taxon-name>, <tp:taxon-name><tp:taxon-name-part taxon-name-part-type="class">Gastropoda</tp:taxon-name-part></tp:taxon-name>)</article-title><source>Zookeys</source><day>12</day><month>5</month><year>2017</year><volume>2017</volume><issue>673</issue><fpage>49</fpage><lpage>104</lpage><pub-id pub-id-type="doi">10.3897/zookeys.673.12422</pub-id></mixed-citation></tp:treatment-meta><tp:nomenclature><tp:taxon-name>
                <tp:taxon-name-part taxon-name-part-type="genus" reg="Japonia">Japonia</tp:taxon-name-part>
                <tp:taxon-name-part taxon-name-part-type="species" reg="trilirata">trilirata</tp:taxon-name-part>
              <tp:taxon-name-part taxon-name-part-type="species complex">/kinabaluensis species complex</tp:taxon-name-part></tp:taxon-name><xref ref-type="fig" rid="F3">Figure 3E</xref></tp:nomenclature><tp:treatment-sec sec-type="type locality" id="SECID0ELPBG"><title>Type locality.</title><p>
              <italic><tp:taxon-name><tp:taxon-name-part taxon-name-part-type="genus" reg="Japonia">Japonia</tp:taxon-name-part> <tp:taxon-name-part taxon-name-part-type="species" reg="kinabaluensis">kinabaluensis</tp:taxon-name-part></tp:taxon-name></italic> “Malaysia: Sabah: Ranau–Mt. Kinabalu” (Smith, 1895); <italic><tp:taxon-name><tp:taxon-name-part taxon-name-part-type="genus" reg="Japonia">Japonia</tp:taxon-name-part> <tp:taxon-name-part taxon-name-part-type="species" reg="trilirata">trilirata</tp:taxon-name-part></tp:taxon-name></italic> “Malaysia: Sabah: Labuan” (Pfeiffer, 1852)</p></tp:treatment-sec><tp:treatment-sec sec-type="material" id="SECID0EHQBG"><title>Examined materials.</title><p>
              <italic>Pulau Tiga</italic>: <abbrev xmlns:xlink="http://www.w3.org/1999/xlink" xlink:title="specimens from the BORNEENSIS collection" id="ABBRID0EPQBG" xlink:type="simple">BOR/MOL</abbrev> 201, <abbrev xmlns:xlink="http://www.w3.org/1999/xlink" xlink:title="specimens from the BORNEENSIS collection" id="ABBRID0ETQBG" xlink:type="simple">BOR/MOL</abbrev> 202, <abbrev xmlns:xlink="http://www.w3.org/1999/xlink" xlink:title="specimens from the BORNEENSIS collection" id="ABBRID0EXQBG" xlink:type="simple">BOR/MOL</abbrev> 2758, <abbrev xmlns:xlink="http://www.w3.org/1999/xlink" xlink:title="specimens from the BORNEENSIS collection" id="ABBRID0E2QBG" xlink:type="simple">BOR/MOL</abbrev> 8518, <abbrev xmlns:xlink="http://www.w3.org/1999/xlink" xlink:title="specimens from the BORNEENSIS collection" id="ABBRID0E6QBG" xlink:type="simple">BOR/MOL</abbrev> 6606, <abbrev xmlns:xlink="http://www.w3.org/1999/xlink" xlink:title="specimens from the BORNEENSIS collection" id="ABBRID0EDRBG" xlink:type="simple">BOR/MOL</abbrev> 6595, <abbrev xmlns:xlink="http://www.w3.org/1999/xlink" xlink:title="specimens from the BORNEENSIS collection" id="ABBRID0EHRBG" xlink:type="simple">BOR/MOL</abbrev> 8425, <abbrev xmlns:xlink="http://www.w3.org/1999/xlink" xlink:title="specimens from the BORNEENSIS collection" id="ABBRID0ELRBG" xlink:type="simple">BOR/MOL</abbrev> 8431, <abbrev xmlns:xlink="http://www.w3.org/1999/xlink" xlink:title="specimens from the BORNEENSIS collection" id="ABBRID0EPRBG" xlink:type="simple">BOR/MOL</abbrev> 11079, <abbrev xmlns:xlink="http://www.w3.org/1999/xlink" xlink:title="specimens from the BORNEENSIS collection" id="ABBRID0ETRBG" xlink:type="simple">BOR/MOL</abbrev> 11087, <abbrev xmlns:xlink="http://www.w3.org/1999/xlink" xlink:title="specimens from the BORNEENSIS collection" id="ABBRID0EXRBG" xlink:type="simple">BOR/MOL</abbrev> 11091, <abbrev xmlns:xlink="http://www.w3.org/1999/xlink" xlink:title="specimens from the BORNEENSIS collection" id="ABBRID0E2RBG" xlink:type="simple">BOR/MOL</abbrev> 11093, <abbrev xmlns:xlink="http://www.w3.org/1999/xlink" xlink:title="specimens from the BORNEENSIS collection" id="ABBRID0E6RBG" xlink:type="simple">BOR/MOL</abbrev> 11107, <abbrev xmlns:xlink="http://www.w3.org/1999/xlink" xlink:title="specimens from the BORNEENSIS collection" id="ABBRID0EDSBG" xlink:type="simple">BOR/MOL</abbrev> 11109, <abbrev xmlns:xlink="http://www.w3.org/1999/xlink" xlink:title="specimens from the BORNEENSIS collection" id="ABBRID0EHSBG" xlink:type="simple">BOR/MOL</abbrev> 11110. <italic>Pulau Gaya</italic>: <abbrev xmlns:xlink="http://www.w3.org/1999/xlink" xlink:title="specimens from the BORNEENSIS collection" id="ABBRID0ENSBG" xlink:type="simple">BOR/MOL</abbrev> 8461, <abbrev xmlns:xlink="http://www.w3.org/1999/xlink" xlink:title="specimens from the BORNEENSIS collection" id="ABBRID0ERSBG" xlink:type="simple">BOR/MOL</abbrev> 8475, <abbrev xmlns:xlink="http://www.w3.org/1999/xlink" xlink:title="specimens from the BORNEENSIS collection" id="ABBRID0EVSBG" xlink:type="simple">BOR/MOL</abbrev> 8477, <abbrev xmlns:xlink="http://www.w3.org/1999/xlink" xlink:title="specimens from the BORNEENSIS collection" id="ABBRID0EZSBG" xlink:type="simple">BOR/MOL</abbrev> 8449, <abbrev xmlns:xlink="http://www.w3.org/1999/xlink" xlink:title="specimens from the BORNEENSIS collection" id="ABBRID0E4SBG" xlink:type="simple">BOR/MOL</abbrev> 8495, <abbrev xmlns:xlink="http://www.w3.org/1999/xlink" xlink:title="specimens from the BORNEENSIS collection" id="ABBRID0EBTBG" xlink:type="simple">BOR/MOL</abbrev> 8502, <abbrev xmlns:xlink="http://www.w3.org/1999/xlink" xlink:title="specimens from the BORNEENSIS collection" id="ABBRID0EFTBG" xlink:type="simple">BOR/MOL</abbrev> 9448, <abbrev xmlns:xlink="http://www.w3.org/1999/xlink" xlink:title="specimens from the BORNEENSIS collection" id="ABBRID0EJTBG" xlink:type="simple">BOR/MOL</abbrev> 10988, <abbrev xmlns:xlink="http://www.w3.org/1999/xlink" xlink:title="specimens from the BORNEENSIS collection" id="ABBRID0ENTBG" xlink:type="simple">BOR/MOL</abbrev> 10359, <abbrev xmlns:xlink="http://www.w3.org/1999/xlink" xlink:title="specimens from the BORNEENSIS collection" id="ABBRID0ERTBG" xlink:type="simple">BOR/MOL</abbrev> 10369. <italic>Pulau Rusukan Besar</italic>: <abbrev xmlns:xlink="http://www.w3.org/1999/xlink" xlink:title="specimens from the BORNEENSIS collection" id="ABBRID0EXTBG" xlink:type="simple">BOR/MOL</abbrev> 8577, <abbrev xmlns:xlink="http://www.w3.org/1999/xlink" xlink:title="specimens from the BORNEENSIS collection" id="ABBRID0E2TBG" xlink:type="simple">BOR/MOL</abbrev> 8578, <abbrev xmlns:xlink="http://www.w3.org/1999/xlink" xlink:title="specimens from the BORNEENSIS collection" id="ABBRID0E6TBG" xlink:type="simple">BOR/MOL</abbrev> 8579, <abbrev xmlns:xlink="http://www.w3.org/1999/xlink" xlink:title="specimens from the BORNEENSIS collection" id="ABBRID0EDUBG" xlink:type="simple">BOR/MOL</abbrev> 8586, <abbrev xmlns:xlink="http://www.w3.org/1999/xlink" xlink:title="specimens from the BORNEENSIS collection" id="ABBRID0EHUBG" xlink:type="simple">BOR/MOL</abbrev> 12227, <abbrev xmlns:xlink="http://www.w3.org/1999/xlink" xlink:title="specimens from the BORNEENSIS collection" id="ABBRID0ELUBG" xlink:type="simple">BOR/MOL</abbrev> 12242, <abbrev xmlns:xlink="http://www.w3.org/1999/xlink" xlink:title="specimens from the BORNEENSIS collection" id="ABBRID0EPUBG" xlink:type="simple">BOR/MOL</abbrev> 12246, <abbrev xmlns:xlink="http://www.w3.org/1999/xlink" xlink:title="specimens from the BORNEENSIS collection" id="ABBRID0ETUBG" xlink:type="simple">BOR/MOL</abbrev> 12255, <abbrev xmlns:xlink="http://www.w3.org/1999/xlink" xlink:title="specimens from the BORNEENSIS collection" id="ABBRID0EXUBG" xlink:type="simple">BOR/MOL</abbrev> 12260, <abbrev xmlns:xlink="http://www.w3.org/1999/xlink" xlink:title="specimens from the BORNEENSIS collection" id="ABBRID0E2UBG" xlink:type="simple">BOR/MOL</abbrev> 12266, <abbrev xmlns:xlink="http://www.w3.org/1999/xlink" xlink:title="specimens from the BORNEENSIS collection" id="ABBRID0E6UBG" xlink:type="simple">BOR/MOL</abbrev> 12267, <abbrev xmlns:xlink="http://www.w3.org/1999/xlink" xlink:title="specimens from the BORNEENSIS collection" id="ABBRID0EDVBG" xlink:type="simple">BOR/MOL</abbrev> 12270. <italic>Pulau Kuraman</italic>: <abbrev xmlns:xlink="http://www.w3.org/1999/xlink" xlink:title="specimens from the BORNEENSIS collection" id="ABBRID0EJVBG" xlink:type="simple">BOR/MOL</abbrev> 8615, <abbrev xmlns:xlink="http://www.w3.org/1999/xlink" xlink:title="specimens from the BORNEENSIS collection" id="ABBRID0ENVBG" xlink:type="simple">BOR/MOL</abbrev> 8632, <abbrev xmlns:xlink="http://www.w3.org/1999/xlink" xlink:title="specimens from the BORNEENSIS collection" id="ABBRID0ERVBG" xlink:type="simple">BOR/MOL</abbrev> 8636, <abbrev xmlns:xlink="http://www.w3.org/1999/xlink" xlink:title="specimens from the BORNEENSIS collection" id="ABBRID0EVVBG" xlink:type="simple">BOR/MOL</abbrev> 8639, <abbrev xmlns:xlink="http://www.w3.org/1999/xlink" xlink:title="specimens from the BORNEENSIS collection" id="ABBRID0EZVBG" xlink:type="simple">BOR/MOL</abbrev> 8644, <abbrev xmlns:xlink="http://www.w3.org/1999/xlink" xlink:title="specimens from the BORNEENSIS collection" id="ABBRID0E4VBG" xlink:type="simple">BOR/MOL</abbrev> 8647, <abbrev xmlns:xlink="http://www.w3.org/1999/xlink" xlink:title="specimens from the BORNEENSIS collection" id="ABBRID0EBWBG" xlink:type="simple">BOR/MOL</abbrev> 8656, <abbrev xmlns:xlink="http://www.w3.org/1999/xlink" xlink:title="specimens from the BORNEENSIS collection" id="ABBRID0EFWBG" xlink:type="simple">BOR/MOL</abbrev> 12103, <abbrev xmlns:xlink="http://www.w3.org/1999/xlink" xlink:title="specimens from the BORNEENSIS collection" id="ABBRID0EJWBG" xlink:type="simple">BOR/MOL</abbrev> 12105, <abbrev xmlns:xlink="http://www.w3.org/1999/xlink" xlink:title="specimens from the BORNEENSIS collection" id="ABBRID0ENWBG" xlink:type="simple">BOR/MOL</abbrev> 12114, <abbrev xmlns:xlink="http://www.w3.org/1999/xlink" xlink:title="specimens from the BORNEENSIS collection" id="ABBRID0ERWBG" xlink:type="simple">BOR/MOL</abbrev> 12126, <abbrev xmlns:xlink="http://www.w3.org/1999/xlink" xlink:title="specimens from the BORNEENSIS collection" id="ABBRID0EVWBG" xlink:type="simple">BOR/MOL</abbrev> 12136, <abbrev xmlns:xlink="http://www.w3.org/1999/xlink" xlink:title="specimens from the BORNEENSIS collection" id="ABBRID0EZWBG" xlink:type="simple">BOR/MOL</abbrev> 12139, <abbrev xmlns:xlink="http://www.w3.org/1999/xlink" xlink:title="specimens from the BORNEENSIS collection" id="ABBRID0E4WBG" xlink:type="simple">BOR/MOL</abbrev> 12145. <italic>Pulau Dinawan</italic>: <abbrev xmlns:xlink="http://www.w3.org/1999/xlink" xlink:title="specimens from the BORNEENSIS collection" id="ABBRID0EDXBG" xlink:type="simple">BOR/MOL</abbrev> 8922, <abbrev xmlns:xlink="http://www.w3.org/1999/xlink" xlink:title="specimens from the BORNEENSIS collection" id="ABBRID0EHXBG" xlink:type="simple">BOR/MOL</abbrev> 8905, <abbrev xmlns:xlink="http://www.w3.org/1999/xlink" xlink:title="specimens from the BORNEENSIS collection" id="ABBRID0ELXBG" xlink:type="simple">BOR/MOL</abbrev> 8915, <abbrev xmlns:xlink="http://www.w3.org/1999/xlink" xlink:title="specimens from the BORNEENSIS collection" id="ABBRID0EPXBG" xlink:type="simple">BOR/MOL</abbrev> 8917. <italic>Pulau Sapangar</italic>: <abbrev xmlns:xlink="http://www.w3.org/1999/xlink" xlink:title="specimens from the BORNEENSIS collection" id="ABBRID0EVXBG" xlink:type="simple">BOR/MOL</abbrev> 11991, <abbrev xmlns:xlink="http://www.w3.org/1999/xlink" xlink:title="specimens from the BORNEENSIS collection" id="ABBRID0EZXBG" xlink:type="simple">BOR/MOL</abbrev> 11997, <abbrev xmlns:xlink="http://www.w3.org/1999/xlink" xlink:title="specimens from the BORNEENSIS collection" id="ABBRID0E4XBG" xlink:type="simple">BOR/MOL</abbrev> 12011. <italic>Pulau Labuan</italic>: <abbrev xmlns:xlink="http://www.w3.org/1999/xlink" xlink:title="specimens from the BORNEENSIS collection" id="ABBRID0EDYBG" xlink:type="simple">BOR/MOL</abbrev> 12194.</p></tp:treatment-sec><tp:treatment-sec sec-type="distribution" id="SECID0EHYBG"><title>Distribution in Sabah.</title><p>
              <italic>Island</italic>: [West] Pulau Tiga, Pulau Gaya, Pulau Rusukan Besar, Pulau Kuraman, Pulau Dinawan, Pulau Sapangar, Pulau Labuan; [East] Pulau Bod Gaya, Pulau Bohey Dulang, Pulau Sebangkat, Pulau Selakan, Pulau Tetagan. <italic>Mainland</italic>: West Coast Division, Interior Division, Sandakan Division and Tawau Division.</p></tp:treatment-sec><tp:treatment-sec sec-type="remarks" id="SECID0ERYBG"><title>Remarks.</title><p>Widespread in Sabah. The difference between <italic><tp:taxon-name><tp:taxon-name-part taxon-name-part-type="genus" reg="Japonia">Japonia</tp:taxon-name-part> <tp:taxon-name-part taxon-name-part-type="species" reg="kinabaluensis">kinabaluensis</tp:taxon-name-part></tp:taxon-name></italic> (E.A. Smith, 1895) and <italic><tp:taxon-name><tp:taxon-name-part taxon-name-part-type="genus" reg="Japonia">Japonia</tp:taxon-name-part> <tp:taxon-name-part taxon-name-part-type="species" reg="trilirata">trilirata</tp:taxon-name-part></tp:taxon-name></italic> (Pfeiffer, 1852) is ambiguous as the shell shape and size of the two species are highly variable and intermediate shell forms have been found. Therefore, we considered <italic><tp:taxon-name><tp:taxon-name-part taxon-name-part-type="genus" reg="Japonia">J.</tp:taxon-name-part> <tp:taxon-name-part taxon-name-part-type="species" reg="kinabaluensis">kinabaluensis</tp:taxon-name-part></tp:taxon-name></italic> and <italic><tp:taxon-name><tp:taxon-name-part taxon-name-part-type="genus" reg="Japonia">J.</tp:taxon-name-part> <tp:taxon-name-part taxon-name-part-type="species" reg="trilirata">trilirata</tp:taxon-name-part></tp:taxon-name></italic> as <italic><tp:taxon-name><tp:taxon-name-part taxon-name-part-type="genus" reg="Japonia">Japonia</tp:taxon-name-part> <tp:taxon-name-part taxon-name-part-type="species" reg="trilirata">trilirata</tp:taxon-name-part></tp:taxon-name></italic>/<italic><tp:taxon-name><tp:taxon-name-part taxon-name-part-type="species" reg="kinabaluensis">kinabaluensis</tp:taxon-name-part></tp:taxon-name></italic> species complex.</p></tp:treatment-sec><tp:treatment-sec><!--Section generated to contain objects referenced in tp:taxon-treatment.--><fig id="F3" position="float" orientation="portrait"><label>Figure 3.</label><caption><p>Family <tp:taxon-name><tp:taxon-name-part taxon-name-part-type="family">Cyclophoridae</tp:taxon-name-part></tp:taxon-name>. <bold>A</bold> <italic><tp:taxon-name><tp:taxon-name-part taxon-name-part-type="genus" reg="Pterocyclos">Pterocyclos</tp:taxon-name-part> <tp:taxon-name-part taxon-name-part-type="species" reg="tenuilabiatus">tenuilabiatus</tp:taxon-name-part></tp:taxon-name></italic> (<abbrev xmlns:xlink="http://www.w3.org/1999/xlink" xlink:title="specimens from the BORNEENSIS collection" id="ABBRID0EYMAG" xlink:type="simple">BOR/MOL</abbrev> 105) <bold>B</bold> <italic><tp:taxon-name><tp:taxon-name-part taxon-name-part-type="genus" reg="Pterocyclos">Pterocyclos</tp:taxon-name-part> <tp:taxon-name-part taxon-name-part-type="species" reg="amabilis">amabilis</tp:taxon-name-part></tp:taxon-name></italic> (<abbrev xmlns:xlink="http://www.w3.org/1999/xlink" xlink:title="specimens from the BORNEENSIS collection" id="ABBRID0EJNAG" xlink:type="simple">BOR/MOL</abbrev> 8850) <bold>C</bold> <italic><tp:taxon-name><tp:taxon-name-part taxon-name-part-type="genus" reg="Leptopoma">Leptopoma</tp:taxon-name-part> <tp:taxon-name-part taxon-name-part-type="species" reg="pellucidum">pellucidum</tp:taxon-name-part></tp:taxon-name></italic> (<abbrev xmlns:xlink="http://www.w3.org/1999/xlink" xlink:title="specimens from the BORNEENSIS collection" id="ABBRID0E1NAG" xlink:type="simple">BOR/MOL</abbrev> 6780) <bold>D</bold> <italic><tp:taxon-name><tp:taxon-name-part taxon-name-part-type="genus" reg="Platyraphe">Platyraphe</tp:taxon-name-part> <tp:taxon-name-part taxon-name-part-type="species" reg="bongaoensis">bongaoensis</tp:taxon-name-part></tp:taxon-name></italic> (<abbrev xmlns:xlink="http://www.w3.org/1999/xlink" xlink:title="specimens from the BORNEENSIS collection" id="ABBRID0ELOAG" xlink:type="simple">BOR/MOL</abbrev> 7185)*Broken aperture <bold>E</bold> <italic><tp:taxon-name><tp:taxon-name-part taxon-name-part-type="genus" reg="Japonia">Japonia</tp:taxon-name-part> <tp:taxon-name-part taxon-name-part-type="species" reg="trilirata">trilirata</tp:taxon-name-part></tp:taxon-name></italic>/<italic><tp:taxon-name><tp:taxon-name-part taxon-name-part-type="species" reg="kinabaluensis">kinabaluensis</tp:taxon-name-part></tp:taxon-name></italic> species complex (<abbrev xmlns:xlink="http://www.w3.org/1999/xlink" xlink:title="specimens from the BORNEENSIS collection" id="ABBRID0EGPAG" xlink:type="simple">BOR/MOL</abbrev> 12267) <bold>F</bold> <italic><tp:taxon-name><tp:taxon-name-part taxon-name-part-type="genus" reg="Japonia">Japonia</tp:taxon-name-part> <tp:taxon-name-part taxon-name-part-type="species" reg="balabacensis">balabacensis</tp:taxon-name-part></tp:taxon-name></italic> (<abbrev xmlns:xlink="http://www.w3.org/1999/xlink" xlink:title="specimens from the BORNEENSIS collection" id="ABBRID0EXPAG" xlink:type="simple">BOR/MOL</abbrev> 3725).</p></caption><graphic xmlns:xlink="http://www.w3.org/1999/xlink" xlink:href="zookeys-673-049-g003.jpg" position="float" orientation="portrait" xlink:type="simple" id="oo_135665.jpg"/></fig></tp:treatment-sec></tp:taxon-treatment>
