# Supplementary material for: A checklist of land snails from the west coast islands of Sabah, Borneo (Mollusca, Gastropoda)
Source: Zookeys. 2017 May 12;(673):49–104. doi: 10.3897/zookeys.673.12422 (PMC5523196; doi:10.3897/zookeys.673.12422)
Supplement: XML Treatment for Plectostoma jucundum [file zookeys.673.12422-treatment15.xml]

<!DOCTYPE tp:taxon-treatment
  PUBLIC "-//TaxonX//DTD Taxonomic Treatment Publishing DTD v0 20100105//EN" "tax-treatment-NSO.dtd">
<tp:taxon-treatment xmlns:tp="http://www.plazi.org/taxpub"><tp:treatment-meta><kwd-group><label>Taxon classification</label><kwd><named-content xmlns:xlink="http://www.w3.org/1999/xlink" content-type="kingdom">Animalia</named-content></kwd><kwd><named-content xmlns:xlink="http://www.w3.org/1999/xlink" content-type="order">Mesogastropoda</named-content></kwd><kwd><named-content xmlns:xlink="http://www.w3.org/1999/xlink" content-type="family">Diplommatinidae</named-content></kwd></kwd-group><mixed-citation publication-type="journal"><person-group><name><surname>Phung</surname><given-names>Chee-Chean</given-names></name><name><surname>Yu</surname><given-names>Fred Tuh Yit</given-names></name><name><surname>Liew</surname><given-names>Thor-Seng</given-names></name></person-group><article-title>A checklist of land snails from the west coast islands of Sabah, Borneo (<tp:taxon-name><tp:taxon-name-part taxon-name-part-type="phylum">Mollusca</tp:taxon-name-part></tp:taxon-name>, <tp:taxon-name><tp:taxon-name-part taxon-name-part-type="class">Gastropoda</tp:taxon-name-part></tp:taxon-name>)</article-title><source>Zookeys</source><day>12</day><month>5</month><year>2017</year><volume>2017</volume><issue>673</issue><fpage>49</fpage><lpage>104</lpage><pub-id pub-id-type="doi">10.3897/zookeys.673.12422</pub-id></mixed-citation></tp:treatment-meta><tp:nomenclature><tp:taxon-name>
                <tp:taxon-name-part taxon-name-part-type="genus" reg="Plectostoma">Plectostoma</tp:taxon-name-part>
                <tp:taxon-name-part taxon-name-part-type="species" reg="jucundum">jucundum</tp:taxon-name-part>
              </tp:taxon-name><tp:taxon-authority>(E.A. Smith, 1893)</tp:taxon-authority><xref ref-type="fig" rid="F5">Figure 5D</xref></tp:nomenclature><tp:treatment-sec sec-type="type locality" id="SECID0EWWAI"><title>Type locality.</title><p>“Malaysia: Sabah: Kota Belud–Mantanani Island” (E.A. Smith, 1892)</p></tp:treatment-sec><tp:treatment-sec sec-type="material" id="SECID0E2WAI"><title>Examined materials.</title><p>
              <italic>Pulau Mantanani Besar</italic>: <abbrev xmlns:xlink="http://www.w3.org/1999/xlink" xlink:title="specimens from the BORNEENSIS collection" id="ABBRID0EDXAI" xlink:type="simple">BOR/MOL</abbrev> 3720, <abbrev xmlns:xlink="http://www.w3.org/1999/xlink" xlink:title="specimens from the BORNEENSIS collection" id="ABBRID0EHXAI" xlink:type="simple">BOR/MOL</abbrev> 5601, <abbrev xmlns:xlink="http://www.w3.org/1999/xlink" xlink:title="specimens from the BORNEENSIS collection" id="ABBRID0ELXAI" xlink:type="simple">BOR/MOL</abbrev> 7179.</p></tp:treatment-sec><tp:treatment-sec sec-type="distribution" id="SECID0EPXAI"><title>Distribution in Sabah.</title><p>
              <italic>Island</italic>: [West] Pulau Mantanani Besar. <italic>Mainland</italic>: No record.</p></tp:treatment-sec><tp:treatment-sec sec-type="remarks" id="SECID0EZXAI"><title>Remarks.</title><p>Endemic to Pulau Mantanani Besar. Critically endangered as this species is only found in one locality and is threatened by habitat loss (<xref ref-type="bibr" rid="B43">Schilthuizen and Vermeulen 2004a</xref>).</p></tp:treatment-sec><tp:treatment-sec><!--Section generated to contain objects referenced in tp:taxon-treatment.--><fig id="F5" position="float" orientation="portrait"><label>Figure 5.</label><caption><p>Family <tp:taxon-name><tp:taxon-name-part taxon-name-part-type="family">Diplommatinidae</tp:taxon-name-part></tp:taxon-name>. <bold>A</bold> <italic><tp:taxon-name><tp:taxon-name-part taxon-name-part-type="genus" reg="Diplommatina">Diplommatina</tp:taxon-name-part> <tp:taxon-name-part taxon-name-part-type="species" reg="recta">recta</tp:taxon-name-part></tp:taxon-name></italic> (<abbrev xmlns:xlink="http://www.w3.org/1999/xlink" xlink:title="specimens from the BORNEENSIS collection" id="ABBRID0EULAI" xlink:type="simple">BOR/MOL</abbrev> 12297) <bold>B</bold> <italic><tp:taxon-name><tp:taxon-name-part taxon-name-part-type="genus" reg="Arinia">Arinia</tp:taxon-name-part> <tp:taxon-name-part taxon-name-part-type="species" reg="borneensis">borneensis</tp:taxon-name-part></tp:taxon-name></italic> (<abbrev xmlns:xlink="http://www.w3.org/1999/xlink" xlink:title="specimens from the BORNEENSIS collection" id="ABBRID0EFMAI" xlink:type="simple">BOR/MOL</abbrev> 12053) <bold>C</bold> <italic><tp:taxon-name><tp:taxon-name-part taxon-name-part-type="genus" reg="Arinia">Arinia</tp:taxon-name-part></tp:taxon-name></italic> sp. (<abbrev xmlns:xlink="http://www.w3.org/1999/xlink" xlink:title="specimens from the BORNEENSIS collection" id="ABBRID0ESMAI" xlink:type="simple">BOR/MOL</abbrev> 12252) <bold>D</bold> <italic><tp:taxon-name><tp:taxon-name-part taxon-name-part-type="genus" reg="Plectostoma">Plectostoma</tp:taxon-name-part> <tp:taxon-name-part taxon-name-part-type="species" reg="jucundum">jucundum</tp:taxon-name-part></tp:taxon-name></italic> (<abbrev xmlns:xlink="http://www.w3.org/1999/xlink" xlink:title="specimens from the BORNEENSIS collection" id="ABBRID0EDNAI" xlink:type="simple">BOR/MOL</abbrev> 7179).</p></caption><graphic xmlns:xlink="http://www.w3.org/1999/xlink" xlink:href="zookeys-673-049-g005.jpg" position="float" orientation="portrait" xlink:type="simple" id="oo_135667.jpg"/></fig></tp:treatment-sec><ref-list><ref id="B43"><mixed-citation xmlns:xlink="http://www.w3.org/1999/xlink" xlink:type="simple">
          <person-group><name name-style="western"><surname>Schilthuizen</surname><given-names>M</given-names></name><name name-style="western"><surname>Vermeulen</surname><given-names>J</given-names></name></person-group> (<year>2004a</year>) <article-title>Opisthostoma <tp:taxon-name><tp:taxon-name-part taxon-name-part-type="species">jucundum</tp:taxon-name-part></tp:taxon-name></article-title>. <source>The IUCN Red List of Threatened Species 2004</source>: e.T44624A10929004 <ext-link xlink:type="simple" ext-link-type="doi" xlink:href="10.2305/IUCN.UK.2004.RLTS.T44624A10929004.en">https://doi.org/10.2305/IUCN.UK.2004.RLTS.T44624A10929004.en</ext-link></mixed-citation></ref></ref-list></tp:taxon-treatment>
