# Supplementary material for: A checklist of land snails from the west coast islands of Sabah, Borneo (Mollusca, Gastropoda)
Source: Zookeys. 2017 May 12;(673):49–104. doi: 10.3897/zookeys.673.12422 (PMC5523196; doi:10.3897/zookeys.673.12422)
Supplement: XML Treatment for Truncatella guerinii [file zookeys.673.12422-treatment17.xml]

<!DOCTYPE tp:taxon-treatment
  PUBLIC "-//TaxonX//DTD Taxonomic Treatment Publishing DTD v0 20100105//EN" "tax-treatment-NSO.dtd">
<tp:taxon-treatment xmlns:tp="http://www.plazi.org/taxpub"><tp:treatment-meta><kwd-group><label>Taxon classification</label><kwd><named-content xmlns:xlink="http://www.w3.org/1999/xlink" content-type="kingdom">Animalia</named-content></kwd><kwd><named-content xmlns:xlink="http://www.w3.org/1999/xlink" content-type="order">Littorinimorpha</named-content></kwd><kwd><named-content xmlns:xlink="http://www.w3.org/1999/xlink" content-type="family">Truncatellidae</named-content></kwd></kwd-group><mixed-citation publication-type="journal"><person-group><name><surname>Phung</surname><given-names>Chee-Chean</given-names></name><name><surname>Yu</surname><given-names>Fred Tuh Yit</given-names></name><name><surname>Liew</surname><given-names>Thor-Seng</given-names></name></person-group><article-title>A checklist of land snails from the west coast islands of Sabah, Borneo (<tp:taxon-name><tp:taxon-name-part taxon-name-part-type="phylum">Mollusca</tp:taxon-name-part></tp:taxon-name>, <tp:taxon-name><tp:taxon-name-part taxon-name-part-type="class">Gastropoda</tp:taxon-name-part></tp:taxon-name>)</article-title><source>Zookeys</source><day>12</day><month>5</month><year>2017</year><volume>2017</volume><issue>673</issue><fpage>49</fpage><lpage>104</lpage><pub-id pub-id-type="doi">10.3897/zookeys.673.12422</pub-id></mixed-citation></tp:treatment-meta><tp:nomenclature><tp:taxon-name>
                <tp:taxon-name-part taxon-name-part-type="genus" reg="Truncatella">Truncatella</tp:taxon-name-part>
                <tp:taxon-name-part taxon-name-part-type="species" reg="guerinii">guerinii</tp:taxon-name-part>
              </tp:taxon-name><tp:taxon-authority>(Villa &amp; Villa, 1841)</tp:taxon-authority><xref ref-type="fig" rid="F6">Figure 6A</xref></tp:nomenclature><tp:treatment-sec sec-type="type locality" id="SECID0ER2AI"><title>Type locality.</title><p>“France: Reunion” (Villa &amp; Villa, 1841)</p><fig id="F6" position="float" orientation="portrait"><label>Figure 6.</label><caption><p>Family <tp:taxon-name><tp:taxon-name-part taxon-name-part-type="family">Truncatellidae</tp:taxon-name-part></tp:taxon-name>. <bold>A</bold> <italic><tp:taxon-name><tp:taxon-name-part taxon-name-part-type="genus" reg="Truncatella">Truncatella</tp:taxon-name-part> <tp:taxon-name-part taxon-name-part-type="species" reg="guerinii">guerinii</tp:taxon-name-part></tp:taxon-name></italic> (<abbrev xmlns:xlink="http://www.w3.org/1999/xlink" xlink:title="specimens from the BORNEENSIS collection" id="ABBRID0EQ3AI" xlink:type="simple">BOR/MOL</abbrev> 12333) <bold>B</bold> <italic><tp:taxon-name><tp:taxon-name-part taxon-name-part-type="genus" reg="Truncatella">Truncatella</tp:taxon-name-part> <tp:taxon-name-part taxon-name-part-type="species" reg="marginata">marginata</tp:taxon-name-part></tp:taxon-name></italic> (<abbrev xmlns:xlink="http://www.w3.org/1999/xlink" xlink:title="specimens from the BORNEENSIS collection" id="ABBRID0EB4AI" xlink:type="simple">BOR/MOL</abbrev> 12445).</p></caption><graphic xmlns:xlink="http://www.w3.org/1999/xlink" xlink:href="zookeys-673-049-g006.jpg" position="float" orientation="portrait" xlink:type="simple" id="oo_135668.jpg"/></fig></tp:treatment-sec><tp:treatment-sec sec-type="material" id="SECID0EK4AI"><title>Examined materials.</title><p>
              <italic>Pulau Mantanani Kecil</italic>: <abbrev xmlns:xlink="http://www.w3.org/1999/xlink" xlink:title="specimens from the BORNEENSIS collection" id="ABBRID0ES4AI" xlink:type="simple">BOR/MOL</abbrev> 3731. <italic>Pulau Peduk</italic>: <abbrev xmlns:xlink="http://www.w3.org/1999/xlink" xlink:title="specimens from the BORNEENSIS collection" id="ABBRID0EY4AI" xlink:type="simple">BOR/MOL</abbrev> 10348. <italic>Pulau Burong</italic>: <abbrev xmlns:xlink="http://www.w3.org/1999/xlink" xlink:title="specimens from the BORNEENSIS collection" id="ABBRID0E54AI" xlink:type="simple">BOR/MOL</abbrev> 12333.</p></tp:treatment-sec><tp:treatment-sec sec-type="distribution" id="SECID0EC5AI"><title>Distribution in Sabah.</title><p>
              <italic>Island</italic>: [West] Pulau Mantanani Kecil, Pulau Peduk, Pulau Burong; [North] Pulau Banggi, Pulau Balambangan. <italic>Mainland</italic>: West Coast Division.</p></tp:treatment-sec><tp:treatment-sec sec-type="remarks" id="SECID0EM5AI"><title>Remarks.</title><p>Unknown status. Relatively scarce information about the distribution in Sabah as its habitat at coastal areas has rarely been surveyed. Presumably widespread along coastal areas since this species was known from across the Indo-pacific region (<xref ref-type="bibr" rid="B8">Clench and Turner 1948</xref>).</p></tp:treatment-sec><ref-list><ref id="B8"><mixed-citation xmlns:xlink="http://www.w3.org/1999/xlink" xlink:type="simple">
          <person-group><name name-style="western"><surname>Clench</surname><given-names>WJ</given-names></name><name name-style="western"><surname>Turner</surname><given-names>RD</given-names></name></person-group> (<year>1948</year>) <article-title>A catalogue of the family <tp:taxon-name><tp:taxon-name-part taxon-name-part-type="family">Truncatellidae</tp:taxon-name-part></tp:taxon-name> with notes and descriptions of new species.</article-title> <source>Occasional Papers on Mollusks</source> <volume>1</volume>(<issue>13</issue>): <fpage>157</fpage>–<lpage>212</lpage>.</mixed-citation></ref></ref-list></tp:taxon-treatment>
