# Supplementary material for: A checklist of land snails from the west coast islands of Sabah, Borneo (Mollusca, Gastropoda)
Source: Zookeys. 2017 May 12;(673):49–104. doi: 10.3897/zookeys.673.12422 (PMC5523196; doi:10.3897/zookeys.673.12422)
Supplement: XML Treatment for Aphanoconia usukanensis [file zookeys.673.12422-treatment19.xml]

<!DOCTYPE tp:taxon-treatment
  PUBLIC "-//TaxonX//DTD Taxonomic Treatment Publishing DTD v0 20100105//EN" "tax-treatment-NSO.dtd">
<tp:taxon-treatment xmlns:tp="http://www.plazi.org/taxpub"><tp:treatment-meta><kwd-group><label>Taxon classification</label><kwd><named-content xmlns:xlink="http://www.w3.org/1999/xlink" content-type="kingdom">Animalia</named-content></kwd><kwd><named-content xmlns:xlink="http://www.w3.org/1999/xlink" content-type="order">Littorinimorpha</named-content></kwd><kwd><named-content xmlns:xlink="http://www.w3.org/1999/xlink" content-type="family">Truncatellidae</named-content></kwd></kwd-group><mixed-citation publication-type="journal"><person-group><name><surname>Phung</surname><given-names>Chee-Chean</given-names></name><name><surname>Yu</surname><given-names>Fred Tuh Yit</given-names></name><name><surname>Liew</surname><given-names>Thor-Seng</given-names></name></person-group><article-title>A checklist of land snails from the west coast islands of Sabah, Borneo (<tp:taxon-name><tp:taxon-name-part taxon-name-part-type="phylum">Mollusca</tp:taxon-name-part></tp:taxon-name>, <tp:taxon-name><tp:taxon-name-part taxon-name-part-type="class">Gastropoda</tp:taxon-name-part></tp:taxon-name>)</article-title><source>Zookeys</source><day>12</day><month>5</month><year>2017</year><volume>2017</volume><issue>673</issue><fpage>49</fpage><lpage>104</lpage><pub-id pub-id-type="doi">10.3897/zookeys.673.12422</pub-id></mixed-citation></tp:treatment-meta><tp:nomenclature><tp:taxon-name>
                <tp:taxon-name-part taxon-name-part-type="genus" reg="Aphanoconia">Aphanoconia</tp:taxon-name-part>
                <tp:taxon-name-part taxon-name-part-type="species" reg="usukanensis">usukanensis</tp:taxon-name-part>
              </tp:taxon-name><tp:taxon-authority>(Godwin-Austen, 1889)</tp:taxon-authority><xref ref-type="fig" rid="F7">Figure 7</xref></tp:nomenclature><tp:treatment-sec sec-type="type locality" id="SECID0EYCBI"><title>Type locality.</title><p>“Malaysia: Sabah: Kota Belud–Usukan island” (<xref ref-type="bibr" rid="B15">Godwin-Austen 1889</xref>)</p><fig id="F7" position="float" orientation="portrait"><label>Figure 7.</label><caption><p>Family <tp:taxon-name><tp:taxon-name-part taxon-name-part-type="family">Helicinidae</tp:taxon-name-part></tp:taxon-name>. <italic><tp:taxon-name><tp:taxon-name-part taxon-name-part-type="genus" reg="Aphanoconia">Aphanoconia</tp:taxon-name-part> <tp:taxon-name-part taxon-name-part-type="species" reg="usukanensis">usukanensis</tp:taxon-name-part></tp:taxon-name></italic> (<abbrev xmlns:xlink="http://www.w3.org/1999/xlink" xlink:title="specimens from the BORNEENSIS collection" id="ABBRID0E1DBI" xlink:type="simple">BOR/MOL</abbrev> 7200).</p></caption><graphic xmlns:xlink="http://www.w3.org/1999/xlink" xlink:href="zookeys-673-049-g007.jpg" position="float" orientation="portrait" xlink:type="simple" id="oo_135669.jpg"/></fig></tp:treatment-sec><tp:treatment-sec sec-type="material" id="SECID0EDEBI"><title>Examined materials.</title><p>
              <italic>Pulau Mantanani Besar</italic>: <abbrev xmlns:xlink="http://www.w3.org/1999/xlink" xlink:title="specimens from the BORNEENSIS collection" id="ABBRID0ELEBI" xlink:type="simple">BOR/MOL</abbrev> 3719, <abbrev xmlns:xlink="http://www.w3.org/1999/xlink" xlink:title="specimens from the BORNEENSIS collection" id="ABBRID0EPEBI" xlink:type="simple">BOR/MOL</abbrev> 6703, <abbrev xmlns:xlink="http://www.w3.org/1999/xlink" xlink:title="specimens from the BORNEENSIS collection" id="ABBRID0ETEBI" xlink:type="simple">BOR/MOL</abbrev> 7164, <abbrev xmlns:xlink="http://www.w3.org/1999/xlink" xlink:title="specimens from the BORNEENSIS collection" id="ABBRID0EXEBI" xlink:type="simple">BOR/MOL</abbrev> 7200. <italic>Pulau Mantanani Kecil</italic>: <abbrev xmlns:xlink="http://www.w3.org/1999/xlink" xlink:title="specimens from the BORNEENSIS collection" id="ABBRID0E4EBI" xlink:type="simple">BOR/MOL</abbrev> 3730, <abbrev xmlns:xlink="http://www.w3.org/1999/xlink" xlink:title="specimens from the BORNEENSIS collection" id="ABBRID0EBFBI" xlink:type="simple">BOR/MOL</abbrev> 3755. <italic>Pulau Lungisan</italic>: <abbrev xmlns:xlink="http://www.w3.org/1999/xlink" xlink:title="specimens from the BORNEENSIS collection" id="ABBRID0EHFBI" xlink:type="simple">BOR/MOL</abbrev> 3743. <italic>Pulau Mengalum</italic>: <abbrev xmlns:xlink="http://www.w3.org/1999/xlink" xlink:title="specimens from the BORNEENSIS collection" id="ABBRID0ENFBI" xlink:type="simple">BOR/MOL</abbrev> 6067, <abbrev xmlns:xlink="http://www.w3.org/1999/xlink" xlink:title="specimens from the BORNEENSIS collection" id="ABBRID0ERFBI" xlink:type="simple">BOR/MOL</abbrev> 6163, <abbrev xmlns:xlink="http://www.w3.org/1999/xlink" xlink:title="specimens from the BORNEENSIS collection" id="ABBRID0EVFBI" xlink:type="simple">BOR/MOL</abbrev> 6170, <abbrev xmlns:xlink="http://www.w3.org/1999/xlink" xlink:title="specimens from the BORNEENSIS collection" id="ABBRID0EZFBI" xlink:type="simple">BOR/MOL</abbrev> 6179, <abbrev xmlns:xlink="http://www.w3.org/1999/xlink" xlink:title="specimens from the BORNEENSIS collection" id="ABBRID0E4FBI" xlink:type="simple">BOR/MOL</abbrev> 8730, <abbrev xmlns:xlink="http://www.w3.org/1999/xlink" xlink:title="specimens from the BORNEENSIS collection" id="ABBRID0EBGBI" xlink:type="simple">BOR/MOL</abbrev> 8734, <abbrev xmlns:xlink="http://www.w3.org/1999/xlink" xlink:title="specimens from the BORNEENSIS collection" id="ABBRID0EFGBI" xlink:type="simple">BOR/MOL</abbrev> 8735, <abbrev xmlns:xlink="http://www.w3.org/1999/xlink" xlink:title="specimens from the BORNEENSIS collection" id="ABBRID0EJGBI" xlink:type="simple">BOR/MOL</abbrev> 8736, <abbrev xmlns:xlink="http://www.w3.org/1999/xlink" xlink:title="specimens from the BORNEENSIS collection" id="ABBRID0ENGBI" xlink:type="simple">BOR/MOL</abbrev> 8858, <abbrev xmlns:xlink="http://www.w3.org/1999/xlink" xlink:title="specimens from the BORNEENSIS collection" id="ABBRID0ERGBI" xlink:type="simple">BOR/MOL</abbrev> 8859, <abbrev xmlns:xlink="http://www.w3.org/1999/xlink" xlink:title="specimens from the BORNEENSIS collection" id="ABBRID0EVGBI" xlink:type="simple">BOR/MOL</abbrev> 8860, <abbrev xmlns:xlink="http://www.w3.org/1999/xlink" xlink:title="specimens from the BORNEENSIS collection" id="ABBRID0EZGBI" xlink:type="simple">BOR/MOL</abbrev> 8863, <abbrev xmlns:xlink="http://www.w3.org/1999/xlink" xlink:title="specimens from the BORNEENSIS collection" id="ABBRID0E4GBI" xlink:type="simple">BOR/MOL</abbrev> 9993, <abbrev xmlns:xlink="http://www.w3.org/1999/xlink" xlink:title="specimens from the BORNEENSIS collection" id="ABBRID0EBHBI" xlink:type="simple">BOR/MOL</abbrev> 9996, <abbrev xmlns:xlink="http://www.w3.org/1999/xlink" xlink:title="specimens from the BORNEENSIS collection" id="ABBRID0EFHBI" xlink:type="simple">BOR/MOL</abbrev> 9997, <abbrev xmlns:xlink="http://www.w3.org/1999/xlink" xlink:title="specimens from the BORNEENSIS collection" id="ABBRID0EJHBI" xlink:type="simple">BOR/MOL</abbrev> 12345, <abbrev xmlns:xlink="http://www.w3.org/1999/xlink" xlink:title="specimens from the BORNEENSIS collection" id="ABBRID0ENHBI" xlink:type="simple">BOR/MOL</abbrev> 12279, <abbrev xmlns:xlink="http://www.w3.org/1999/xlink" xlink:title="specimens from the BORNEENSIS collection" id="ABBRID0ERHBI" xlink:type="simple">BOR/MOL</abbrev> 12288, <abbrev xmlns:xlink="http://www.w3.org/1999/xlink" xlink:title="specimens from the BORNEENSIS collection" id="ABBRID0EVHBI" xlink:type="simple">BOR/MOL</abbrev> 12296, <abbrev xmlns:xlink="http://www.w3.org/1999/xlink" xlink:title="specimens from the BORNEENSIS collection" id="ABBRID0EZHBI" xlink:type="simple">BOR/MOL</abbrev> 12302, <abbrev xmlns:xlink="http://www.w3.org/1999/xlink" xlink:title="specimens from the BORNEENSIS collection" id="ABBRID0E4HBI" xlink:type="simple">BOR/MOL</abbrev> 12312, <abbrev xmlns:xlink="http://www.w3.org/1999/xlink" xlink:title="specimens from the BORNEENSIS collection" id="ABBRID0EBIBI" xlink:type="simple">BOR/MOL</abbrev> 12315, <abbrev xmlns:xlink="http://www.w3.org/1999/xlink" xlink:title="specimens from the BORNEENSIS collection" id="ABBRID0EFIBI" xlink:type="simple">BOR/MOL</abbrev> 12320. <italic>Pulau Mamutik</italic>: <abbrev xmlns:xlink="http://www.w3.org/1999/xlink" xlink:title="specimens from the BORNEENSIS collection" id="ABBRID0ELIBI" xlink:type="simple">BOR/MOL</abbrev> 6692, <abbrev xmlns:xlink="http://www.w3.org/1999/xlink" xlink:title="specimens from the BORNEENSIS collection" id="ABBRID0EPIBI" xlink:type="simple">BOR/MOL</abbrev> 6696, <abbrev xmlns:xlink="http://www.w3.org/1999/xlink" xlink:title="specimens from the BORNEENSIS collection" id="ABBRID0ETIBI" xlink:type="simple">BOR/MOL</abbrev> 6697, <abbrev xmlns:xlink="http://www.w3.org/1999/xlink" xlink:title="specimens from the BORNEENSIS collection" id="ABBRID0EXIBI" xlink:type="simple">BOR/MOL</abbrev> 6698, <abbrev xmlns:xlink="http://www.w3.org/1999/xlink" xlink:title="specimens from the BORNEENSIS collection" id="ABBRID0E2IBI" xlink:type="simple">BOR/MOL</abbrev> 6765, <abbrev xmlns:xlink="http://www.w3.org/1999/xlink" xlink:title="specimens from the BORNEENSIS collection" id="ABBRID0E6IBI" xlink:type="simple">BOR/MOL</abbrev> 6768, <abbrev xmlns:xlink="http://www.w3.org/1999/xlink" xlink:title="specimens from the BORNEENSIS collection" id="ABBRID0EDJBI" xlink:type="simple">BOR/MOL</abbrev> 10008, <abbrev xmlns:xlink="http://www.w3.org/1999/xlink" xlink:title="specimens from the BORNEENSIS collection" id="ABBRID0EHJBI" xlink:type="simple">BOR/MOL</abbrev> 10014, <abbrev xmlns:xlink="http://www.w3.org/1999/xlink" xlink:title="specimens from the BORNEENSIS collection" id="ABBRID0ELJBI" xlink:type="simple">BOR/MOL</abbrev> 10023, <abbrev xmlns:xlink="http://www.w3.org/1999/xlink" xlink:title="specimens from the BORNEENSIS collection" id="ABBRID0EPJBI" xlink:type="simple">BOR/MOL</abbrev> 10025. <italic>Pulau Manukan</italic>: <abbrev xmlns:xlink="http://www.w3.org/1999/xlink" xlink:title="specimens from the BORNEENSIS collection" id="ABBRID0EVJBI" xlink:type="simple">BOR/MOL</abbrev> 6750, <abbrev xmlns:xlink="http://www.w3.org/1999/xlink" xlink:title="specimens from the BORNEENSIS collection" id="ABBRID0EZJBI" xlink:type="simple">BOR/MOL</abbrev> 6751, <abbrev xmlns:xlink="http://www.w3.org/1999/xlink" xlink:title="specimens from the BORNEENSIS collection" id="ABBRID0E4JBI" xlink:type="simple">BOR/MOL</abbrev> 6753, <abbrev xmlns:xlink="http://www.w3.org/1999/xlink" xlink:title="specimens from the BORNEENSIS collection" id="ABBRID0EBKBI" xlink:type="simple">BOR/MOL</abbrev> 6754, <abbrev xmlns:xlink="http://www.w3.org/1999/xlink" xlink:title="specimens from the BORNEENSIS collection" id="ABBRID0EFKBI" xlink:type="simple">BOR/MOL</abbrev> 6756, <abbrev xmlns:xlink="http://www.w3.org/1999/xlink" xlink:title="specimens from the BORNEENSIS collection" id="ABBRID0EJKBI" xlink:type="simple">BOR/MOL</abbrev> 6761, <abbrev xmlns:xlink="http://www.w3.org/1999/xlink" xlink:title="specimens from the BORNEENSIS collection" id="ABBRID0ENKBI" xlink:type="simple">BOR/MOL</abbrev> 6762, <abbrev xmlns:xlink="http://www.w3.org/1999/xlink" xlink:title="specimens from the BORNEENSIS collection" id="ABBRID0ERKBI" xlink:type="simple">BOR/MOL</abbrev> 6772, <abbrev xmlns:xlink="http://www.w3.org/1999/xlink" xlink:title="specimens from the BORNEENSIS collection" id="ABBRID0EVKBI" xlink:type="simple">BOR/MOL</abbrev> 10301, <abbrev xmlns:xlink="http://www.w3.org/1999/xlink" xlink:title="specimens from the BORNEENSIS collection" id="ABBRID0EZKBI" xlink:type="simple">BOR/MOL</abbrev> 10309. <italic>Pulau Usukan</italic>: <abbrev xmlns:xlink="http://www.w3.org/1999/xlink" xlink:title="specimens from the BORNEENSIS collection" id="ABBRID0E6KBI" xlink:type="simple">BOR/MOL</abbrev> 7884, <abbrev xmlns:xlink="http://www.w3.org/1999/xlink" xlink:title="specimens from the BORNEENSIS collection" id="ABBRID0EDLBI" xlink:type="simple">BOR/MOL</abbrev> 7885, <abbrev xmlns:xlink="http://www.w3.org/1999/xlink" xlink:title="specimens from the BORNEENSIS collection" id="ABBRID0EHLBI" xlink:type="simple">BOR/MOL</abbrev> 7893, <abbrev xmlns:xlink="http://www.w3.org/1999/xlink" xlink:title="specimens from the BORNEENSIS collection" id="ABBRID0ELLBI" xlink:type="simple">BOR/MOL</abbrev> 7895, <abbrev xmlns:xlink="http://www.w3.org/1999/xlink" xlink:title="specimens from the BORNEENSIS collection" id="ABBRID0EPLBI" xlink:type="simple">BOR/MOL</abbrev> 7898, <abbrev xmlns:xlink="http://www.w3.org/1999/xlink" xlink:title="specimens from the BORNEENSIS collection" id="ABBRID0ETLBI" xlink:type="simple">BOR/MOL</abbrev> 7883, <abbrev xmlns:xlink="http://www.w3.org/1999/xlink" xlink:title="specimens from the BORNEENSIS collection" id="ABBRID0EXLBI" xlink:type="simple">BOR/MOL</abbrev> 12477. <italic>Pulau Dinawan</italic>: <abbrev xmlns:xlink="http://www.w3.org/1999/xlink" xlink:title="specimens from the BORNEENSIS collection" id="ABBRID0E4LBI" xlink:type="simple">BOR/MOL</abbrev> 7685, <abbrev xmlns:xlink="http://www.w3.org/1999/xlink" xlink:title="specimens from the BORNEENSIS collection" id="ABBRID0EBMBI" xlink:type="simple">BOR/MOL</abbrev> 7692, <abbrev xmlns:xlink="http://www.w3.org/1999/xlink" xlink:title="specimens from the BORNEENSIS collection" id="ABBRID0EFMBI" xlink:type="simple">BOR/MOL</abbrev> 8902, <abbrev xmlns:xlink="http://www.w3.org/1999/xlink" xlink:title="specimens from the BORNEENSIS collection" id="ABBRID0EJMBI" xlink:type="simple">BOR/MOL</abbrev> 8911.</p></tp:treatment-sec><tp:treatment-sec sec-type="distribution" id="SECID0ENMBI"><title>Distribution in Sabah.</title><p>
              <italic>Island</italic>: [West] Mantanani group, Pulau Mengalum, Pulau Mamutik, Pulau Manukan, Pulau Usukan, Pulau Dinawan; [North] Pulau Banggi, Pulau Balambangan; [East] Pulau Bohey Dulang, Pulau Sebangkat, Pulau Selakan, Pulau Tetagan, Pulau Mantabuan, Pulau Sibuan, Pulau Maiga. <italic>Mainland</italic>: Sandakan Division, and Tawau Division.</p></tp:treatment-sec><tp:treatment-sec sec-type="remarks" id="SECID0EXMBI"><title>Remarks.</title><p>Endemic and widespread in Sabah.</p></tp:treatment-sec><ref-list><ref id="B15"><mixed-citation xmlns:xlink="http://www.w3.org/1999/xlink" xlink:type="simple">
          <person-group><name name-style="western"><surname>Godwin-Austen</surname><given-names>HH</given-names></name></person-group> (<year>1889</year>) <article-title>On a collection of land shells made in Borneo by Mr. A. Everett, with descriptions of supposed new species. Part I. Cyclostoma.</article-title> <source>Proceedings of the Zoological Society, London</source> <volume>1889</volume>: <fpage>332</fpage>–<lpage>355</lpage>. <ext-link xlink:type="simple" ext-link-type="uri" xlink:href="http://www.archive.org/details/proceedingsofgen89scie">http://www.archive.org/details/proceedingsofgen89scie</ext-link></mixed-citation></ref></ref-list></tp:taxon-treatment>
