# Supplementary material for: A checklist of land snails from the west coast islands of Sabah, Borneo (Mollusca, Gastropoda)
Source: Zookeys. 2017 May 12;(673):49–104. doi: 10.3897/zookeys.673.12422 (PMC5523196; doi:10.3897/zookeys.673.12422)
Supplement: XML Treatment for Elasmias globulosum [file zookeys.673.12422-treatment23.xml]

<!DOCTYPE tp:taxon-treatment
  PUBLIC "-//TaxonX//DTD Taxonomic Treatment Publishing DTD v0 20100105//EN" "tax-treatment-NSO.dtd">
<tp:taxon-treatment xmlns:tp="http://www.plazi.org/taxpub"><tp:treatment-meta><kwd-group><label>Taxon classification</label><kwd><named-content xmlns:xlink="http://www.w3.org/1999/xlink" content-type="kingdom">Animalia</named-content></kwd><kwd><named-content xmlns:xlink="http://www.w3.org/1999/xlink" content-type="order">Stylommatophora</named-content></kwd><kwd><named-content xmlns:xlink="http://www.w3.org/1999/xlink" content-type="family">Achatinellidae</named-content></kwd></kwd-group><mixed-citation publication-type="journal"><person-group><name><surname>Phung</surname><given-names>Chee-Chean</given-names></name><name><surname>Yu</surname><given-names>Fred Tuh Yit</given-names></name><name><surname>Liew</surname><given-names>Thor-Seng</given-names></name></person-group><article-title>A checklist of land snails from the west coast islands of Sabah, Borneo (<tp:taxon-name><tp:taxon-name-part taxon-name-part-type="phylum">Mollusca</tp:taxon-name-part></tp:taxon-name>, <tp:taxon-name><tp:taxon-name-part taxon-name-part-type="class">Gastropoda</tp:taxon-name-part></tp:taxon-name>)</article-title><source>Zookeys</source><day>12</day><month>5</month><year>2017</year><volume>2017</volume><issue>673</issue><fpage>49</fpage><lpage>104</lpage><pub-id pub-id-type="doi">10.3897/zookeys.673.12422</pub-id></mixed-citation></tp:treatment-meta><tp:nomenclature><tp:taxon-name>
                <tp:taxon-name-part taxon-name-part-type="genus" reg="Elasmias">Elasmias</tp:taxon-name-part>
                <tp:taxon-name-part taxon-name-part-type="species" reg="globulosum">globulosum</tp:taxon-name-part>
              </tp:taxon-name><tp:taxon-authority>Quoi &amp; Gaimard ex Zilch, 1962</tp:taxon-authority></tp:nomenclature><tp:treatment-sec sec-type="type locality" id="SECID0ELYBI"><title>Type locality.</title><p>“Philippines: Mindanao” (Quoi &amp; Gaimard ex Zilch 1962)</p></tp:treatment-sec><tp:treatment-sec sec-type="material" id="SECID0EQYBI"><title>Examined materials.</title><p>Pulau Mantanani Besar: <abbrev xmlns:xlink="http://www.w3.org/1999/xlink" xlink:title="specimens from the BORNEENSIS collection" id="ABBRID0EWYBI" xlink:type="simple">BOR/MOL</abbrev> 3717 (Not seen).</p></tp:treatment-sec><tp:treatment-sec sec-type="distribution" id="SECID0E1YBI"><title>Distribution in Sabah.</title><p>
              <italic>Island</italic>: [West] Pulau Mantanani Besar; [North] Pulau Balambangan. <italic>Mainland</italic>: No record.</p></tp:treatment-sec><tp:treatment-sec sec-type="remarks" id="SECID0EEZBI"><title>Remarks.</title><p>Only found in Pulau Mantanani Besar and Pulau Balambangan, which are close to the Palawan archipelago in the Philippines. This species is reported in <xref ref-type="bibr" rid="B47">Schilthuizen et al. (2013)</xref> but the specimen could not be found in the BORNEENSIS collection.</p></tp:treatment-sec><ref-list><ref id="B47"><mixed-citation xmlns:xlink="http://www.w3.org/1999/xlink" xlink:type="simple">
          <person-group><name name-style="western"><surname>Schilthuizen</surname><given-names>M</given-names></name><name name-style="western"><surname>Liew</surname><given-names>TS</given-names></name><name name-style="western"><surname>Liew</surname><given-names>TH</given-names></name><name name-style="western"><surname>Berlin</surname><given-names>P</given-names></name><name name-style="western"><surname>King</surname><given-names>JP</given-names></name><name name-style="western"><surname>Lakim</surname><given-names>M</given-names></name></person-group> (<year>2013</year>) <article-title>Species diversity patterns in insular land snail communities of Borneo.</article-title> <source>Journal of the Geological Society</source> <volume>170</volume>(<issue>3</issue>): <fpage>539</fpage>–<lpage>545</lpage> <ext-link xlink:type="simple" ext-link-type="doi" xlink:href="10.1144/jgs2012-014">https://doi.org/10.1144/jgs2012-014</ext-link></mixed-citation></ref></ref-list></tp:taxon-treatment>
