# Supplementary material for: A checklist of land snails from the west coast islands of Sabah, Borneo (Mollusca, Gastropoda)
Source: Zookeys. 2017 May 12;(673):49–104. doi: 10.3897/zookeys.673.12422 (PMC5523196; doi:10.3897/zookeys.673.12422)
Supplement: XML Treatment for Elasmias manilense [file zookeys.673.12422-treatment24.xml]

<!DOCTYPE tp:taxon-treatment
  PUBLIC "-//TaxonX//DTD Taxonomic Treatment Publishing DTD v0 20100105//EN" "tax-treatment-NSO.dtd">
<tp:taxon-treatment xmlns:tp="http://www.plazi.org/taxpub"><tp:treatment-meta><kwd-group><label>Taxon classification</label><kwd><named-content xmlns:xlink="http://www.w3.org/1999/xlink" content-type="kingdom">Animalia</named-content></kwd><kwd><named-content xmlns:xlink="http://www.w3.org/1999/xlink" content-type="order">Stylommatophora</named-content></kwd><kwd><named-content xmlns:xlink="http://www.w3.org/1999/xlink" content-type="family">Achatinellidae</named-content></kwd></kwd-group><mixed-citation publication-type="journal"><person-group><name><surname>Phung</surname><given-names>Chee-Chean</given-names></name><name><surname>Yu</surname><given-names>Fred Tuh Yit</given-names></name><name><surname>Liew</surname><given-names>Thor-Seng</given-names></name></person-group><article-title>A checklist of land snails from the west coast islands of Sabah, Borneo (<tp:taxon-name><tp:taxon-name-part taxon-name-part-type="phylum">Mollusca</tp:taxon-name-part></tp:taxon-name>, <tp:taxon-name><tp:taxon-name-part taxon-name-part-type="class">Gastropoda</tp:taxon-name-part></tp:taxon-name>)</article-title><source>Zookeys</source><day>12</day><month>5</month><year>2017</year><volume>2017</volume><issue>673</issue><fpage>49</fpage><lpage>104</lpage><pub-id pub-id-type="doi">10.3897/zookeys.673.12422</pub-id></mixed-citation></tp:treatment-meta><tp:nomenclature><tp:taxon-name>
                <tp:taxon-name-part taxon-name-part-type="genus" reg="Elasmias">Elasmias</tp:taxon-name-part>
                <tp:taxon-name-part taxon-name-part-type="species" reg="manilense">manilense</tp:taxon-name-part>
              </tp:taxon-name><tp:taxon-authority>(Dohrn, 1863)</tp:taxon-authority><xref ref-type="fig" rid="F9">Figure 9A</xref></tp:nomenclature><tp:treatment-sec sec-type="type locality" id="SECID0EW1BI"><title>Type locality.</title><p>“Philippines: Luzon– near Manila” (<xref ref-type="bibr" rid="B10">Dohrn 1863</xref>)</p><fig id="F9" position="float" orientation="portrait"><label>Figure 9.</label><caption><p>Family <tp:taxon-name><tp:taxon-name-part taxon-name-part-type="family">Achatinellidae</tp:taxon-name-part></tp:taxon-name>. <bold>A</bold> <italic><tp:taxon-name><tp:taxon-name-part taxon-name-part-type="genus" reg="Elasmias">Elasmias</tp:taxon-name-part> <tp:taxon-name-part taxon-name-part-type="species" reg="manilense">manilense</tp:taxon-name-part></tp:taxon-name></italic> (<abbrev xmlns:xlink="http://www.w3.org/1999/xlink" xlink:title="specimens from the BORNEENSIS collection" id="ABBRID0E12BI" xlink:type="simple">BOR/MOL</abbrev> 12356) <bold>B</bold> <italic><tp:taxon-name><tp:taxon-name-part taxon-name-part-type="genus" reg="Tornatellinops">Tornatellinops</tp:taxon-name-part> <tp:taxon-name-part taxon-name-part-type="species" reg="moluccana">moluccana</tp:taxon-name-part></tp:taxon-name></italic> (<abbrev xmlns:xlink="http://www.w3.org/1999/xlink" xlink:title="specimens from the BORNEENSIS collection" id="ABBRID0EL3BI" xlink:type="simple">BOR/MOL</abbrev> 11974).</p></caption><graphic xmlns:xlink="http://www.w3.org/1999/xlink" xlink:href="zookeys-673-049-g009.jpg" position="float" orientation="portrait" xlink:type="simple" id="oo_135671.jpg"/></fig></tp:treatment-sec><tp:treatment-sec sec-type="material" id="SECID0EU3BI"><title>Examined materials.</title><p>
              <italic>Pulau Mantanani Besar</italic>: <abbrev xmlns:xlink="http://www.w3.org/1999/xlink" xlink:title="specimens from the BORNEENSIS collection" id="ABBRID0E33BI" xlink:type="simple">BOR/MOL</abbrev> 7163. <italic>Pulau Gaya</italic>: <abbrev xmlns:xlink="http://www.w3.org/1999/xlink" xlink:title="specimens from the BORNEENSIS collection" id="ABBRID0EC4BI" xlink:type="simple">BOR/MOL</abbrev> 8470. <italic>Pulau Rusukan Kecil</italic>: <abbrev xmlns:xlink="http://www.w3.org/1999/xlink" xlink:title="specimens from the BORNEENSIS collection" id="ABBRID0EI4BI" xlink:type="simple">BOR/MOL</abbrev> 8554, <abbrev xmlns:xlink="http://www.w3.org/1999/xlink" xlink:title="specimens from the BORNEENSIS collection" id="ABBRID0EM4BI" xlink:type="simple">BOR/MOL</abbrev> 8607, <abbrev xmlns:xlink="http://www.w3.org/1999/xlink" xlink:title="specimens from the BORNEENSIS collection" id="ABBRID0EQ4BI" xlink:type="simple">BOR/MOL</abbrev> 8549, <abbrev xmlns:xlink="http://www.w3.org/1999/xlink" xlink:title="specimens from the BORNEENSIS collection" id="ABBRID0EU4BI" xlink:type="simple">BOR/MOL</abbrev> 8551, <abbrev xmlns:xlink="http://www.w3.org/1999/xlink" xlink:title="specimens from the BORNEENSIS collection" id="ABBRID0EY4BI" xlink:type="simple">BOR/MOL</abbrev> 12356. <italic>Pulau Rusukan Besar</italic>: <abbrev xmlns:xlink="http://www.w3.org/1999/xlink" xlink:title="specimens from the BORNEENSIS collection" id="ABBRID0E54BI" xlink:type="simple">BOR/MOL</abbrev> 8562, <abbrev xmlns:xlink="http://www.w3.org/1999/xlink" xlink:title="specimens from the BORNEENSIS collection" id="ABBRID0EC5BI" xlink:type="simple">BOR/MOL</abbrev> 8567, <abbrev xmlns:xlink="http://www.w3.org/1999/xlink" xlink:title="specimens from the BORNEENSIS collection" id="ABBRID0EG5BI" xlink:type="simple">BOR/MOL</abbrev> 8568, <abbrev xmlns:xlink="http://www.w3.org/1999/xlink" xlink:title="specimens from the BORNEENSIS collection" id="ABBRID0EK5BI" xlink:type="simple">BOR/MOL</abbrev> 8582, <abbrev xmlns:xlink="http://www.w3.org/1999/xlink" xlink:title="specimens from the BORNEENSIS collection" id="ABBRID0EO5BI" xlink:type="simple">BOR/MOL</abbrev> 12228, <abbrev xmlns:xlink="http://www.w3.org/1999/xlink" xlink:title="specimens from the BORNEENSIS collection" id="ABBRID0ES5BI" xlink:type="simple">BOR/MOL</abbrev> 12241, <abbrev xmlns:xlink="http://www.w3.org/1999/xlink" xlink:title="specimens from the BORNEENSIS collection" id="ABBRID0EW5BI" xlink:type="simple">BOR/MOL</abbrev> 12249, <abbrev xmlns:xlink="http://www.w3.org/1999/xlink" xlink:title="specimens from the BORNEENSIS collection" id="ABBRID0E15BI" xlink:type="simple">BOR/MOL</abbrev> 12254. <italic>Pulau Kuraman</italic>: <abbrev xmlns:xlink="http://www.w3.org/1999/xlink" xlink:title="specimens from the BORNEENSIS collection" id="ABBRID0EA6BI" xlink:type="simple">BOR/MOL</abbrev> 8649, <abbrev xmlns:xlink="http://www.w3.org/1999/xlink" xlink:title="specimens from the BORNEENSIS collection" id="ABBRID0EE6BI" xlink:type="simple">BOR/MOL</abbrev> 8651, <abbrev xmlns:xlink="http://www.w3.org/1999/xlink" xlink:title="specimens from the BORNEENSIS collection" id="ABBRID0EI6BI" xlink:type="simple">BOR/MOL</abbrev> 12109.</p></tp:treatment-sec><tp:treatment-sec sec-type="Disribution in Sabah" id="SECID0EM6BI"><title>Disribution in Sabah.</title><p>
              <italic>Island</italic>: [West] Pulau Mantanani Besar, Pulau Gaya, Labuan Marine Park; [East] Pulau Bohey Dulang, Pulau Mantabuan, Pulau Sibuan. <italic>Mainland</italic>: No record.</p></tp:treatment-sec><tp:treatment-sec sec-type="remarks" id="SECID0EW6BI"><title>Remarks.</title><p>Widespread in Sabah on islands.</p></tp:treatment-sec><ref-list><ref id="B10"><mixed-citation xmlns:xlink="http://www.w3.org/1999/xlink" xlink:type="simple">
          <person-group><name name-style="western"><surname>Dohrn</surname><given-names>H</given-names></name></person-group> (<year>1863</year>) <article-title>Ueber <tp:taxon-name><tp:taxon-name-part taxon-name-part-type="genus">Tornatellina</tp:taxon-name-part></tp:taxon-name>.</article-title> <source>Malakozoologische Blatter</source> <volume>10</volume>: <fpage>156</fpage>–<lpage>162</lpage>.</mixed-citation></ref></ref-list></tp:taxon-treatment>
