# Supplementary material for: A checklist of land snails from the west coast islands of Sabah, Borneo (Mollusca, Gastropoda)
Source: Zookeys. 2017 May 12;(673):49–104. doi: 10.3897/zookeys.673.12422 (PMC5523196; doi:10.3897/zookeys.673.12422)
Supplement: XML Treatment for Hemiplecta humphreysiana [file zookeys.673.12422-treatment27.xml]

<!DOCTYPE tp:taxon-treatment
  PUBLIC "-//TaxonX//DTD Taxonomic Treatment Publishing DTD v0 20100105//EN" "tax-treatment-NSO.dtd">
<tp:taxon-treatment xmlns:tp="http://www.plazi.org/taxpub"><tp:treatment-meta><kwd-group><label>Taxon classification</label><kwd><named-content xmlns:xlink="http://www.w3.org/1999/xlink" content-type="kingdom">Animalia</named-content></kwd><kwd><named-content xmlns:xlink="http://www.w3.org/1999/xlink" content-type="order">Stylommatophora</named-content></kwd><kwd><named-content xmlns:xlink="http://www.w3.org/1999/xlink" content-type="family">Ariophantidae</named-content></kwd></kwd-group><mixed-citation publication-type="journal"><person-group><name><surname>Phung</surname><given-names>Chee-Chean</given-names></name><name><surname>Yu</surname><given-names>Fred Tuh Yit</given-names></name><name><surname>Liew</surname><given-names>Thor-Seng</given-names></name></person-group><article-title>A checklist of land snails from the west coast islands of Sabah, Borneo (<tp:taxon-name><tp:taxon-name-part taxon-name-part-type="phylum">Mollusca</tp:taxon-name-part></tp:taxon-name>, <tp:taxon-name><tp:taxon-name-part taxon-name-part-type="class">Gastropoda</tp:taxon-name-part></tp:taxon-name>)</article-title><source>Zookeys</source><day>12</day><month>5</month><year>2017</year><volume>2017</volume><issue>673</issue><fpage>49</fpage><lpage>104</lpage><pub-id pub-id-type="doi">10.3897/zookeys.673.12422</pub-id></mixed-citation></tp:treatment-meta><tp:nomenclature><tp:taxon-name>
                <tp:taxon-name-part taxon-name-part-type="genus" reg="Hemiplecta">Hemiplecta</tp:taxon-name-part>
                <tp:taxon-name-part taxon-name-part-type="species" reg="humphreysiana">humphreysiana</tp:taxon-name-part>
              </tp:taxon-name><tp:taxon-authority>(Lea, 1841)</tp:taxon-authority><xref ref-type="fig" rid="F11">Figure 11A</xref></tp:nomenclature><tp:treatment-sec sec-type="type locality" id="SECID0ENMCI"><title>Type locality.</title><p>“India: Puducherry: Pondicherry” (<xref ref-type="bibr" rid="B26">Lea 1841</xref>)</p><fig id="F11" position="float" orientation="portrait"><label>Figure 11.</label><caption><p>FAMILY <tp:taxon-name><tp:taxon-name-part taxon-name-part-type="family">ARIOPHANTIDAE</tp:taxon-name-part></tp:taxon-name>. <bold>A</bold> <italic><tp:taxon-name><tp:taxon-name-part taxon-name-part-type="genus" reg="Hemiplecta">Hemiplecta</tp:taxon-name-part> <tp:taxon-name-part taxon-name-part-type="species" reg="humphreysiana">humphreysiana</tp:taxon-name-part></tp:taxon-name></italic> (<abbrev xmlns:xlink="http://www.w3.org/1999/xlink" xlink:title="specimens from the BORNEENSIS collection" id="ABBRID0ERNCI" xlink:type="simple">BOR/MOL</abbrev> 7870) <bold>B</bold> <italic><tp:taxon-name><tp:taxon-name-part taxon-name-part-type="genus" reg="Macrochlamys">Macrochlamys</tp:taxon-name-part> <tp:taxon-name-part taxon-name-part-type="species" reg="tersa">tersa</tp:taxon-name-part></tp:taxon-name></italic> (<abbrev xmlns:xlink="http://www.w3.org/1999/xlink" xlink:title="specimens from the BORNEENSIS collection" id="ABBRID0ECOCI" xlink:type="simple">BOR/MOL</abbrev> 10299) <bold>C</bold> <italic><tp:taxon-name><tp:taxon-name-part taxon-name-part-type="genus" reg="Macrochlamys">Macrochlamys</tp:taxon-name-part> <tp:taxon-name-part taxon-name-part-type="species" reg="indica">indica</tp:taxon-name-part></tp:taxon-name></italic> (<abbrev xmlns:xlink="http://www.w3.org/1999/xlink" xlink:title="specimens from the BORNEENSIS collection" id="ABBRID0ETOCI" xlink:type="simple">BOR/MOL</abbrev> 12490) <bold>D</bold> <italic><tp:taxon-name><tp:taxon-name-part taxon-name-part-type="genus" reg="Microcystina">Microcystina</tp:taxon-name-part> <tp:taxon-name-part taxon-name-part-type="species" reg="striatula">striatula</tp:taxon-name-part></tp:taxon-name></italic> (<abbrev xmlns:xlink="http://www.w3.org/1999/xlink" xlink:title="specimens from the BORNEENSIS collection" id="ABBRID0EEPCI" xlink:type="simple">BOR/MOL</abbrev> 10310) <bold>E</bold> <italic><tp:taxon-name><tp:taxon-name-part taxon-name-part-type="genus" reg="Microcystina">Microcystina</tp:taxon-name-part> <tp:taxon-name-part taxon-name-part-type="species" reg="sinica">sinica</tp:taxon-name-part></tp:taxon-name></italic> (<abbrev xmlns:xlink="http://www.w3.org/1999/xlink" xlink:title="specimens from the BORNEENSIS collection" id="ABBRID0EVPCI" xlink:type="simple">BOR/MOL</abbrev> 12047) <bold>F</bold> <italic><tp:taxon-name><tp:taxon-name-part taxon-name-part-type="genus" reg="Microcystina">Microcystina</tp:taxon-name-part> <tp:taxon-name-part taxon-name-part-type="species" reg="microrhynchus">microrhynchus</tp:taxon-name-part></tp:taxon-name></italic> (<abbrev xmlns:xlink="http://www.w3.org/1999/xlink" xlink:title="specimens from the BORNEENSIS collection" id="ABBRID0EGQCI" xlink:type="simple">BOR/MOL</abbrev> 11982).</p></caption><graphic xmlns:xlink="http://www.w3.org/1999/xlink" xlink:href="zookeys-673-049-g011.jpg" position="float" orientation="portrait" xlink:type="simple" id="oo_135673.jpg"/></fig></tp:treatment-sec><tp:treatment-sec sec-type="material" id="SECID0EPQCI"><title>Examined materials.</title><p>
              <italic>Pulau Tiga</italic>: <abbrev xmlns:xlink="http://www.w3.org/1999/xlink" xlink:title="specimens from the BORNEENSIS collection" id="ABBRID0EXQCI" xlink:type="simple">BOR/MOL</abbrev> 998, <abbrev xmlns:xlink="http://www.w3.org/1999/xlink" xlink:title="specimens from the BORNEENSIS collection" id="ABBRID0E2QCI" xlink:type="simple">BOR/MOL</abbrev> 1008, <abbrev xmlns:xlink="http://www.w3.org/1999/xlink" xlink:title="specimens from the BORNEENSIS collection" id="ABBRID0E6QCI" xlink:type="simple">BOR/MOL</abbrev> 1009, <abbrev xmlns:xlink="http://www.w3.org/1999/xlink" xlink:title="specimens from the BORNEENSIS collection" id="ABBRID0EDRCI" xlink:type="simple">BOR/MOL</abbrev> 1389, <abbrev xmlns:xlink="http://www.w3.org/1999/xlink" xlink:title="specimens from the BORNEENSIS collection" id="ABBRID0EHRCI" xlink:type="simple">BOR/MOL</abbrev> 4262, <abbrev xmlns:xlink="http://www.w3.org/1999/xlink" xlink:title="specimens from the BORNEENSIS collection" id="ABBRID0ELRCI" xlink:type="simple">BOR/MOL</abbrev> 2811, <abbrev xmlns:xlink="http://www.w3.org/1999/xlink" xlink:title="specimens from the BORNEENSIS collection" id="ABBRID0EPRCI" xlink:type="simple">BOR/MOL</abbrev> 2816, <abbrev xmlns:xlink="http://www.w3.org/1999/xlink" xlink:title="specimens from the BORNEENSIS collection" id="ABBRID0ETRCI" xlink:type="simple">BOR/MOL</abbrev> 3049, <abbrev xmlns:xlink="http://www.w3.org/1999/xlink" xlink:title="specimens from the BORNEENSIS collection" id="ABBRID0EXRCI" xlink:type="simple">BOR/MOL</abbrev> 6567, <abbrev xmlns:xlink="http://www.w3.org/1999/xlink" xlink:title="specimens from the BORNEENSIS collection" id="ABBRID0E2RCI" xlink:type="simple">BOR/MOL</abbrev> 6570, <abbrev xmlns:xlink="http://www.w3.org/1999/xlink" xlink:title="specimens from the BORNEENSIS collection" id="ABBRID0E6RCI" xlink:type="simple">BOR/MOL</abbrev> 6571, <abbrev xmlns:xlink="http://www.w3.org/1999/xlink" xlink:title="specimens from the BORNEENSIS collection" id="ABBRID0EDSCI" xlink:type="simple">BOR/MOL</abbrev> 6574, <abbrev xmlns:xlink="http://www.w3.org/1999/xlink" xlink:title="specimens from the BORNEENSIS collection" id="ABBRID0EHSCI" xlink:type="simple">BOR/MOL</abbrev> 6594, <abbrev xmlns:xlink="http://www.w3.org/1999/xlink" xlink:title="specimens from the BORNEENSIS collection" id="ABBRID0ELSCI" xlink:type="simple">BOR/MOL</abbrev> 6612, <abbrev xmlns:xlink="http://www.w3.org/1999/xlink" xlink:title="specimens from the BORNEENSIS collection" id="ABBRID0EPSCI" xlink:type="simple">BOR/MOL</abbrev> 6581, <abbrev xmlns:xlink="http://www.w3.org/1999/xlink" xlink:title="specimens from the BORNEENSIS collection" id="ABBRID0ETSCI" xlink:type="simple">BOR/MOL</abbrev> 6583, <abbrev xmlns:xlink="http://www.w3.org/1999/xlink" xlink:title="specimens from the BORNEENSIS collection" id="ABBRID0EXSCI" xlink:type="simple">BOR/MOL</abbrev> 6585, <abbrev xmlns:xlink="http://www.w3.org/1999/xlink" xlink:title="specimens from the BORNEENSIS collection" id="ABBRID0E2SCI" xlink:type="simple">BOR/MOL</abbrev> 7860, <abbrev xmlns:xlink="http://www.w3.org/1999/xlink" xlink:title="specimens from the BORNEENSIS collection" id="ABBRID0E6SCI" xlink:type="simple">BOR/MOL</abbrev> 7870,.<abbrev xmlns:xlink="http://www.w3.org/1999/xlink" xlink:title="specimens from the BORNEENSIS collection" id="ABBRID0EDTCI" xlink:type="simple">BOR/MOL</abbrev> 7872, <abbrev xmlns:xlink="http://www.w3.org/1999/xlink" xlink:title="specimens from the BORNEENSIS collection" id="ABBRID0EHTCI" xlink:type="simple">BOR/MOL</abbrev> 7879, <abbrev xmlns:xlink="http://www.w3.org/1999/xlink" xlink:title="specimens from the BORNEENSIS collection" id="ABBRID0ELTCI" xlink:type="simple">BOR/MOL</abbrev> 8436, <abbrev xmlns:xlink="http://www.w3.org/1999/xlink" xlink:title="specimens from the BORNEENSIS collection" id="ABBRID0EPTCI" xlink:type="simple">BOR/MOL</abbrev> 8442, <abbrev xmlns:xlink="http://www.w3.org/1999/xlink" xlink:title="specimens from the BORNEENSIS collection" id="ABBRID0ETTCI" xlink:type="simple">BOR/MOL</abbrev> 8430, <abbrev xmlns:xlink="http://www.w3.org/1999/xlink" xlink:title="specimens from the BORNEENSIS collection" id="ABBRID0EXTCI" xlink:type="simple">BOR/MOL</abbrev> 8515, <abbrev xmlns:xlink="http://www.w3.org/1999/xlink" xlink:title="specimens from the BORNEENSIS collection" id="ABBRID0E2TCI" xlink:type="simple">BOR/MOL</abbrev> 8517, <abbrev xmlns:xlink="http://www.w3.org/1999/xlink" xlink:title="specimens from the BORNEENSIS collection" id="ABBRID0E6TCI" xlink:type="simple">BOR/MOL</abbrev> 8596, <abbrev xmlns:xlink="http://www.w3.org/1999/xlink" xlink:title="specimens from the BORNEENSIS collection" id="ABBRID0EDUCI" xlink:type="simple">BOR/MOL</abbrev> 8602, <abbrev xmlns:xlink="http://www.w3.org/1999/xlink" xlink:title="specimens from the BORNEENSIS collection" id="ABBRID0EHUCI" xlink:type="simple">BOR/MOL</abbrev> 8604, <abbrev xmlns:xlink="http://www.w3.org/1999/xlink" xlink:title="specimens from the BORNEENSIS collection" id="ABBRID0ELUCI" xlink:type="simple">BOR/MOL</abbrev> 11089, <abbrev xmlns:xlink="http://www.w3.org/1999/xlink" xlink:title="specimens from the BORNEENSIS collection" id="ABBRID0EPUCI" xlink:type="simple">BOR/MOL</abbrev> 11102, <abbrev xmlns:xlink="http://www.w3.org/1999/xlink" xlink:title="specimens from the BORNEENSIS collection" id="ABBRID0ETUCI" xlink:type="simple">BOR/MOL</abbrev> 11103, <abbrev xmlns:xlink="http://www.w3.org/1999/xlink" xlink:title="specimens from the BORNEENSIS collection" id="ABBRID0EXUCI" xlink:type="simple">BOR/MOL</abbrev> 11113, <abbrev xmlns:xlink="http://www.w3.org/1999/xlink" xlink:title="specimens from the BORNEENSIS collection" id="ABBRID0E2UCI" xlink:type="simple">BOR/MOL</abbrev> 11114, <abbrev xmlns:xlink="http://www.w3.org/1999/xlink" xlink:title="specimens from the BORNEENSIS collection" id="ABBRID0E6UCI" xlink:type="simple">BOR/MOL</abbrev> 11115. <italic>Pulau Gaya</italic>: <abbrev xmlns:xlink="http://www.w3.org/1999/xlink" xlink:title="specimens from the BORNEENSIS collection" id="ABBRID0EFVCI" xlink:type="simple">BOR/MOL</abbrev> 6302, <abbrev xmlns:xlink="http://www.w3.org/1999/xlink" xlink:title="specimens from the BORNEENSIS collection" id="ABBRID0EJVCI" xlink:type="simple">BOR/MOL</abbrev> 6304, <abbrev xmlns:xlink="http://www.w3.org/1999/xlink" xlink:title="specimens from the BORNEENSIS collection" id="ABBRID0ENVCI" xlink:type="simple">BOR/MOL</abbrev> 6616, <abbrev xmlns:xlink="http://www.w3.org/1999/xlink" xlink:title="specimens from the BORNEENSIS collection" id="ABBRID0ERVCI" xlink:type="simple">BOR/MOL</abbrev> 6625, <abbrev xmlns:xlink="http://www.w3.org/1999/xlink" xlink:title="specimens from the BORNEENSIS collection" id="ABBRID0EVVCI" xlink:type="simple">BOR/MOL</abbrev> 6626, <abbrev xmlns:xlink="http://www.w3.org/1999/xlink" xlink:title="specimens from the BORNEENSIS collection" id="ABBRID0EZVCI" xlink:type="simple">BOR/MOL</abbrev> 6639, <abbrev xmlns:xlink="http://www.w3.org/1999/xlink" xlink:title="specimens from the BORNEENSIS collection" id="ABBRID0E4VCI" xlink:type="simple">BOR/MOL</abbrev> 6640, <abbrev xmlns:xlink="http://www.w3.org/1999/xlink" xlink:title="specimens from the BORNEENSIS collection" id="ABBRID0EBWCI" xlink:type="simple">BOR/MOL</abbrev> 6647, <abbrev xmlns:xlink="http://www.w3.org/1999/xlink" xlink:title="specimens from the BORNEENSIS collection" id="ABBRID0EFWCI" xlink:type="simple">BOR/MOL</abbrev> 6649, <abbrev xmlns:xlink="http://www.w3.org/1999/xlink" xlink:title="specimens from the BORNEENSIS collection" id="ABBRID0EJWCI" xlink:type="simple">BOR/MOL</abbrev> 6672, <abbrev xmlns:xlink="http://www.w3.org/1999/xlink" xlink:title="specimens from the BORNEENSIS collection" id="ABBRID0ENWCI" xlink:type="simple">BOR/MOL</abbrev> 6676, <abbrev xmlns:xlink="http://www.w3.org/1999/xlink" xlink:title="specimens from the BORNEENSIS collection" id="ABBRID0ERWCI" xlink:type="simple">BOR/MOL</abbrev> 6680, <abbrev xmlns:xlink="http://www.w3.org/1999/xlink" xlink:title="specimens from the BORNEENSIS collection" id="ABBRID0EVWCI" xlink:type="simple">BOR/MOL</abbrev> 6682, <abbrev xmlns:xlink="http://www.w3.org/1999/xlink" xlink:title="specimens from the BORNEENSIS collection" id="ABBRID0EZWCI" xlink:type="simple">BOR/MOL</abbrev> 8483, <abbrev xmlns:xlink="http://www.w3.org/1999/xlink" xlink:title="specimens from the BORNEENSIS collection" id="ABBRID0E4WCI" xlink:type="simple">BOR/MOL</abbrev> 8485, <abbrev xmlns:xlink="http://www.w3.org/1999/xlink" xlink:title="specimens from the BORNEENSIS collection" id="ABBRID0EBXCI" xlink:type="simple">BOR/MOL</abbrev> 8490, <abbrev xmlns:xlink="http://www.w3.org/1999/xlink" xlink:title="specimens from the BORNEENSIS collection" id="ABBRID0EFXCI" xlink:type="simple">BOR/MOL</abbrev> 8506, <abbrev xmlns:xlink="http://www.w3.org/1999/xlink" xlink:title="specimens from the BORNEENSIS collection" id="ABBRID0EJXCI" xlink:type="simple">BOR/MOL</abbrev> 8513, <abbrev xmlns:xlink="http://www.w3.org/1999/xlink" xlink:title="specimens from the BORNEENSIS collection" id="ABBRID0ENXCI" xlink:type="simple">BOR/MOL</abbrev> 8522, <abbrev xmlns:xlink="http://www.w3.org/1999/xlink" xlink:title="specimens from the BORNEENSIS collection" id="ABBRID0ERXCI" xlink:type="simple">BOR/MOL</abbrev> 8849, <abbrev xmlns:xlink="http://www.w3.org/1999/xlink" xlink:title="specimens from the BORNEENSIS collection" id="ABBRID0EVXCI" xlink:type="simple">BOR/MOL</abbrev> 8853, <abbrev xmlns:xlink="http://www.w3.org/1999/xlink" xlink:title="specimens from the BORNEENSIS collection" id="ABBRID0EZXCI" xlink:type="simple">BOR/MOL</abbrev> 8854, <abbrev xmlns:xlink="http://www.w3.org/1999/xlink" xlink:title="specimens from the BORNEENSIS collection" id="ABBRID0E4XCI" xlink:type="simple">BOR/MOL</abbrev> 8855, <abbrev xmlns:xlink="http://www.w3.org/1999/xlink" xlink:title="specimens from the BORNEENSIS collection" id="ABBRID0EBYCI" xlink:type="simple">BOR/MOL</abbrev> 8856, <abbrev xmlns:xlink="http://www.w3.org/1999/xlink" xlink:title="specimens from the BORNEENSIS collection" id="ABBRID0EFYCI" xlink:type="simple">BOR/MOL</abbrev> 9721, <abbrev xmlns:xlink="http://www.w3.org/1999/xlink" xlink:title="specimens from the BORNEENSIS collection" id="ABBRID0EJYCI" xlink:type="simple">BOR/MOL</abbrev> 10364, <abbrev xmlns:xlink="http://www.w3.org/1999/xlink" xlink:title="specimens from the BORNEENSIS collection" id="ABBRID0ENYCI" xlink:type="simple">BOR/MOL</abbrev> 9729. <italic>Pulau Rusukan Besar</italic>: <abbrev xmlns:xlink="http://www.w3.org/1999/xlink" xlink:title="specimens from the BORNEENSIS collection" id="ABBRID0ETYCI" xlink:type="simple">BOR/MOL</abbrev> 12268.</p></tp:treatment-sec><tp:treatment-sec sec-type="distribution" id="SECID0EXYCI"><title>Distribution in Sabah.</title><p>
              <italic>Island</italic>: [West] Pulau Gaya, Pulau Tiga, Pulau Rusukan Besar; [North] Pulau Banggi, Pulau Balambangan; [East] Pulau Bod Gaya. <italic>Mainland</italic>: Kudat Division, West Coast Division, Interior Division, Sandakan Division, and Tawau Division.</p></tp:treatment-sec><tp:treatment-sec sec-type="remarks" id="SECID0EBZCI"><title>Remarks.</title><p>Widespread in Sabah. Specimens from Pulau Rusukan Besar (<abbrev xmlns:xlink="http://www.w3.org/1999/xlink" xlink:title="specimens from the BORNEENSIS collection" id="ABBRID0EHZCI" xlink:type="simple">BOR/MOL</abbrev> 12268) are probably fossilised.</p></tp:treatment-sec><ref-list><ref id="B26"><mixed-citation xmlns:xlink="http://www.w3.org/1999/xlink" xlink:type="simple">
          <person-group><name name-style="western"><surname>Lea</surname><given-names>I</given-names></name></person-group> (<year>1841</year>) <article-title>Description of nineteen new species of Colimacea.</article-title> <source>Transactions of the American Philosophical Society</source> <volume>7</volume>: <fpage>455</fpage>–<lpage>465</lpage>. <ext-link xlink:type="simple" ext-link-type="doi" xlink:href="10.2307/1005313">https://doi.org/10.2307/1005313</ext-link></mixed-citation></ref></ref-list></tp:taxon-treatment>
