# Supplementary material for: A checklist of land snails from the west coast islands of Sabah, Borneo (Mollusca, Gastropoda)
Source: Zookeys. 2017 May 12;(673):49–104. doi: 10.3897/zookeys.673.12422 (PMC5523196; doi:10.3897/zookeys.673.12422)
Supplement: XML Treatment for Macrochlamys indica [file zookeys.673.12422-treatment29.xml]

<!DOCTYPE tp:taxon-treatment
  PUBLIC "-//TaxonX//DTD Taxonomic Treatment Publishing DTD v0 20100105//EN" "tax-treatment-NSO.dtd">
<tp:taxon-treatment xmlns:tp="http://www.plazi.org/taxpub"><tp:treatment-meta><kwd-group><label>Taxon classification</label><kwd><named-content xmlns:xlink="http://www.w3.org/1999/xlink" content-type="kingdom">Animalia</named-content></kwd><kwd><named-content xmlns:xlink="http://www.w3.org/1999/xlink" content-type="order">Stylommatophora</named-content></kwd><kwd><named-content xmlns:xlink="http://www.w3.org/1999/xlink" content-type="family">Ariophantidae</named-content></kwd></kwd-group><mixed-citation publication-type="journal"><person-group><name><surname>Phung</surname><given-names>Chee-Chean</given-names></name><name><surname>Yu</surname><given-names>Fred Tuh Yit</given-names></name><name><surname>Liew</surname><given-names>Thor-Seng</given-names></name></person-group><article-title>A checklist of land snails from the west coast islands of Sabah, Borneo (<tp:taxon-name><tp:taxon-name-part taxon-name-part-type="phylum">Mollusca</tp:taxon-name-part></tp:taxon-name>, <tp:taxon-name><tp:taxon-name-part taxon-name-part-type="class">Gastropoda</tp:taxon-name-part></tp:taxon-name>)</article-title><source>Zookeys</source><day>12</day><month>5</month><year>2017</year><volume>2017</volume><issue>673</issue><fpage>49</fpage><lpage>104</lpage><pub-id pub-id-type="doi">10.3897/zookeys.673.12422</pub-id></mixed-citation></tp:treatment-meta><tp:nomenclature><tp:taxon-name>
                <tp:taxon-name-part taxon-name-part-type="genus" reg="Macrochlamys">Macrochlamys</tp:taxon-name-part>
                <tp:taxon-name-part taxon-name-part-type="species" reg="indica">indica</tp:taxon-name-part>
              </tp:taxon-name><tp:taxon-authority>(Godwin-Austen, 1883)</tp:taxon-authority><xref ref-type="fig" rid="F11">Figure 11C</xref></tp:nomenclature><tp:treatment-sec sec-type="type locality" id="SECID0E36CI"><title>Type locality.</title><p>“India: West Bengal: Calcutta” (Godwin-Austen 1883)</p></tp:treatment-sec><tp:treatment-sec sec-type="material" id="SECID0EBADI"><title>Examined materials.</title><p>
              <italic>Pulau Papan</italic>: <abbrev xmlns:xlink="http://www.w3.org/1999/xlink" xlink:title="specimens from the BORNEENSIS collection" id="ABBRID0EJADI" xlink:type="simple">BOR/MOL</abbrev> 7821. <italic>Pulau Labuan</italic>: <abbrev xmlns:xlink="http://www.w3.org/1999/xlink" xlink:title="specimens from the BORNEENSIS collection" id="ABBRID0EPADI" xlink:type="simple">BOR/MOL</abbrev> 8591, <abbrev xmlns:xlink="http://www.w3.org/1999/xlink" xlink:title="specimens from the BORNEENSIS collection" id="ABBRID0ETADI" xlink:type="simple">BOR/MOL</abbrev> 12167, <abbrev xmlns:xlink="http://www.w3.org/1999/xlink" xlink:title="specimens from the BORNEENSIS collection" id="ABBRID0EXADI" xlink:type="simple">BOR/MOL</abbrev> 12169, <abbrev xmlns:xlink="http://www.w3.org/1999/xlink" xlink:title="specimens from the BORNEENSIS collection" id="ABBRID0E2ADI" xlink:type="simple">BOR/MOL</abbrev> 12181, <abbrev xmlns:xlink="http://www.w3.org/1999/xlink" xlink:title="specimens from the BORNEENSIS collection" id="ABBRID0E6ADI" xlink:type="simple">BOR/MOL</abbrev> 12186, <abbrev xmlns:xlink="http://www.w3.org/1999/xlink" xlink:title="specimens from the BORNEENSIS collection" id="ABBRID0EDBDI" xlink:type="simple">BOR/MOL</abbrev> 12191, <abbrev xmlns:xlink="http://www.w3.org/1999/xlink" xlink:title="specimens from the BORNEENSIS collection" id="ABBRID0EHBDI" xlink:type="simple">BOR/MOL</abbrev> 12209, <abbrev xmlns:xlink="http://www.w3.org/1999/xlink" xlink:title="specimens from the BORNEENSIS collection" id="ABBRID0ELBDI" xlink:type="simple">BOR/MOL</abbrev> 12219, <abbrev xmlns:xlink="http://www.w3.org/1999/xlink" xlink:title="specimens from the BORNEENSIS collection" id="ABBRID0EPBDI" xlink:type="simple">BOR/MOL</abbrev> 12220, <abbrev xmlns:xlink="http://www.w3.org/1999/xlink" xlink:title="specimens from the BORNEENSIS collection" id="ABBRID0ETBDI" xlink:type="simple">BOR/MOL</abbrev> 12221, <abbrev xmlns:xlink="http://www.w3.org/1999/xlink" xlink:title="specimens from the BORNEENSIS collection" id="ABBRID0EXBDI" xlink:type="simple">BOR/MOL</abbrev> 12226, <abbrev xmlns:xlink="http://www.w3.org/1999/xlink" xlink:title="specimens from the BORNEENSIS collection" id="ABBRID0E2BDI" xlink:type="simple">BOR/MOL</abbrev> 12273, <abbrev xmlns:xlink="http://www.w3.org/1999/xlink" xlink:title="specimens from the BORNEENSIS collection" id="ABBRID0E6BDI" xlink:type="simple">BOR/MOL</abbrev> 12488, <abbrev xmlns:xlink="http://www.w3.org/1999/xlink" xlink:title="specimens from the BORNEENSIS collection" id="ABBRID0EDCDI" xlink:type="simple">BOR/MOL</abbrev> 12489, <abbrev xmlns:xlink="http://www.w3.org/1999/xlink" xlink:title="specimens from the BORNEENSIS collection" id="ABBRID0EHCDI" xlink:type="simple">BOR/MOL</abbrev> 12490.</p></tp:treatment-sec><tp:treatment-sec sec-type="distribution" id="SECID0ELCDI"><title>Distribution in Sabah.</title><p>
              <italic>Island</italic>: [West] Pulau Papan, Pulau Labuan. <italic>Mainland</italic>: West Coast Division, Interior Division.</p></tp:treatment-sec><tp:treatment-sec sec-type="remarks" id="SECID0EVCDI"><title>Remarks.</title><p>Introduced to Sabah.</p></tp:treatment-sec><tp:treatment-sec><!--Section generated to contain objects referenced in tp:taxon-treatment.--><fig id="F11" position="float" orientation="portrait"><label>Figure 11.</label><caption><p>FAMILY <tp:taxon-name><tp:taxon-name-part taxon-name-part-type="family">ARIOPHANTIDAE</tp:taxon-name-part></tp:taxon-name>. <bold>A</bold> <italic><tp:taxon-name><tp:taxon-name-part taxon-name-part-type="genus" reg="Hemiplecta">Hemiplecta</tp:taxon-name-part> <tp:taxon-name-part taxon-name-part-type="species" reg="humphreysiana">humphreysiana</tp:taxon-name-part></tp:taxon-name></italic> (<abbrev xmlns:xlink="http://www.w3.org/1999/xlink" xlink:title="specimens from the BORNEENSIS collection" id="ABBRID0ERNCI" xlink:type="simple">BOR/MOL</abbrev> 7870) <bold>B</bold> <italic><tp:taxon-name><tp:taxon-name-part taxon-name-part-type="genus" reg="Macrochlamys">Macrochlamys</tp:taxon-name-part> <tp:taxon-name-part taxon-name-part-type="species" reg="tersa">tersa</tp:taxon-name-part></tp:taxon-name></italic> (<abbrev xmlns:xlink="http://www.w3.org/1999/xlink" xlink:title="specimens from the BORNEENSIS collection" id="ABBRID0ECOCI" xlink:type="simple">BOR/MOL</abbrev> 10299) <bold>C</bold> <italic><tp:taxon-name><tp:taxon-name-part taxon-name-part-type="genus" reg="Macrochlamys">Macrochlamys</tp:taxon-name-part> <tp:taxon-name-part taxon-name-part-type="species" reg="indica">indica</tp:taxon-name-part></tp:taxon-name></italic> (<abbrev xmlns:xlink="http://www.w3.org/1999/xlink" xlink:title="specimens from the BORNEENSIS collection" id="ABBRID0ETOCI" xlink:type="simple">BOR/MOL</abbrev> 12490) <bold>D</bold> <italic><tp:taxon-name><tp:taxon-name-part taxon-name-part-type="genus" reg="Microcystina">Microcystina</tp:taxon-name-part> <tp:taxon-name-part taxon-name-part-type="species" reg="striatula">striatula</tp:taxon-name-part></tp:taxon-name></italic> (<abbrev xmlns:xlink="http://www.w3.org/1999/xlink" xlink:title="specimens from the BORNEENSIS collection" id="ABBRID0EEPCI" xlink:type="simple">BOR/MOL</abbrev> 10310) <bold>E</bold> <italic><tp:taxon-name><tp:taxon-name-part taxon-name-part-type="genus" reg="Microcystina">Microcystina</tp:taxon-name-part> <tp:taxon-name-part taxon-name-part-type="species" reg="sinica">sinica</tp:taxon-name-part></tp:taxon-name></italic> (<abbrev xmlns:xlink="http://www.w3.org/1999/xlink" xlink:title="specimens from the BORNEENSIS collection" id="ABBRID0EVPCI" xlink:type="simple">BOR/MOL</abbrev> 12047) <bold>F</bold> <italic><tp:taxon-name><tp:taxon-name-part taxon-name-part-type="genus" reg="Microcystina">Microcystina</tp:taxon-name-part> <tp:taxon-name-part taxon-name-part-type="species" reg="microrhynchus">microrhynchus</tp:taxon-name-part></tp:taxon-name></italic> (<abbrev xmlns:xlink="http://www.w3.org/1999/xlink" xlink:title="specimens from the BORNEENSIS collection" id="ABBRID0EGQCI" xlink:type="simple">BOR/MOL</abbrev> 11982).</p></caption><graphic xmlns:xlink="http://www.w3.org/1999/xlink" xlink:href="zookeys-673-049-g011.jpg" position="float" orientation="portrait" xlink:type="simple" id="oo_135673.jpg"/></fig></tp:treatment-sec></tp:taxon-treatment>
