# Supplementary material for: A checklist of land snails from the west coast islands of Sabah, Borneo (Mollusca, Gastropoda)
Source: Zookeys. 2017 May 12;(673):49–104. doi: 10.3897/zookeys.673.12422 (PMC5523196; doi:10.3897/zookeys.673.12422)
Supplement: XML Treatment for Microcystina sinica [file zookeys.673.12422-treatment31.xml]

<!DOCTYPE tp:taxon-treatment
  PUBLIC "-//TaxonX//DTD Taxonomic Treatment Publishing DTD v0 20100105//EN" "tax-treatment-NSO.dtd">
<tp:taxon-treatment xmlns:tp="http://www.plazi.org/taxpub"><tp:treatment-meta><kwd-group><label>Taxon classification</label><kwd><named-content xmlns:xlink="http://www.w3.org/1999/xlink" content-type="kingdom">Animalia</named-content></kwd><kwd><named-content xmlns:xlink="http://www.w3.org/1999/xlink" content-type="order">Stylommatophora</named-content></kwd><kwd><named-content xmlns:xlink="http://www.w3.org/1999/xlink" content-type="family">Ariophantidae</named-content></kwd></kwd-group><mixed-citation publication-type="journal"><person-group><name><surname>Phung</surname><given-names>Chee-Chean</given-names></name><name><surname>Yu</surname><given-names>Fred Tuh Yit</given-names></name><name><surname>Liew</surname><given-names>Thor-Seng</given-names></name></person-group><article-title>A checklist of land snails from the west coast islands of Sabah, Borneo (<tp:taxon-name><tp:taxon-name-part taxon-name-part-type="phylum">Mollusca</tp:taxon-name-part></tp:taxon-name>, <tp:taxon-name><tp:taxon-name-part taxon-name-part-type="class">Gastropoda</tp:taxon-name-part></tp:taxon-name>)</article-title><source>Zookeys</source><day>12</day><month>5</month><year>2017</year><volume>2017</volume><issue>673</issue><fpage>49</fpage><lpage>104</lpage><pub-id pub-id-type="doi">10.3897/zookeys.673.12422</pub-id></mixed-citation></tp:treatment-meta><tp:nomenclature><tp:taxon-name>
                <tp:taxon-name-part taxon-name-part-type="genus" reg="Microcystina">Microcystina</tp:taxon-name-part>
                <tp:taxon-name-part taxon-name-part-type="species" reg="sinica">sinica</tp:taxon-name-part>
              </tp:taxon-name><tp:taxon-authority>Von Moellendorff, 1885</tp:taxon-authority><xref ref-type="fig" rid="F11">Figure 11E</xref></tp:nomenclature><tp:treatment-sec sec-type="type locality" id="SECID0EPIDI"><title>Type locality.</title><p>“China: GuangDong Province–Shiu Heng Hap” (<xref ref-type="bibr" rid="B65">Von Moellendorff 1885</xref>)</p></tp:treatment-sec><tp:treatment-sec sec-type="material" id="SECID0EZIDI"><title>Examined materials.</title><p>
              <italic>Pulau Mantanani Besar</italic>: <abbrev xmlns:xlink="http://www.w3.org/1999/xlink" xlink:title="specimens from the BORNEENSIS collection" id="ABBRID0EBJDI" xlink:type="simple">BOR/MOL</abbrev> 3713, <abbrev xmlns:xlink="http://www.w3.org/1999/xlink" xlink:title="specimens from the BORNEENSIS collection" id="ABBRID0EFJDI" xlink:type="simple">BOR/MOL</abbrev> 7168, <abbrev xmlns:xlink="http://www.w3.org/1999/xlink" xlink:title="specimens from the BORNEENSIS collection" id="ABBRID0EJJDI" xlink:type="simple">BOR/MOL</abbrev> 7180, <abbrev xmlns:xlink="http://www.w3.org/1999/xlink" xlink:title="specimens from the BORNEENSIS collection" id="ABBRID0ENJDI" xlink:type="simple">BOR/MOL</abbrev> 7184. <italic>Pulau Mantanani Kecil</italic>: <abbrev xmlns:xlink="http://www.w3.org/1999/xlink" xlink:title="specimens from the BORNEENSIS collection" id="ABBRID0ETJDI" xlink:type="simple">BOR/MOL</abbrev> 3734. <italic>Pulau Mengalum</italic>: <abbrev xmlns:xlink="http://www.w3.org/1999/xlink" xlink:title="specimens from the BORNEENSIS collection" id="ABBRID0EZJDI" xlink:type="simple">BOR/MOL</abbrev> 6175, <abbrev xmlns:xlink="http://www.w3.org/1999/xlink" xlink:title="specimens from the BORNEENSIS collection" id="ABBRID0E4JDI" xlink:type="simple">BOR/MOL</abbrev> 12287, <abbrev xmlns:xlink="http://www.w3.org/1999/xlink" xlink:title="specimens from the BORNEENSIS collection" id="ABBRID0EBKDI" xlink:type="simple">BOR/MOL</abbrev> 12313. <italic>Pulau Tiga</italic>: <abbrev xmlns:xlink="http://www.w3.org/1999/xlink" xlink:title="specimens from the BORNEENSIS collection" id="ABBRID0EHKDI" xlink:type="simple">BOR/MOL</abbrev> 6602, <abbrev xmlns:xlink="http://www.w3.org/1999/xlink" xlink:title="specimens from the BORNEENSIS collection" id="ABBRID0ELKDI" xlink:type="simple">BOR/MOL</abbrev> 8435, <abbrev xmlns:xlink="http://www.w3.org/1999/xlink" xlink:title="specimens from the BORNEENSIS collection" id="ABBRID0EPKDI" xlink:type="simple">BOR/MOL</abbrev> 8424. <italic>Pulau Gaya</italic>: <abbrev xmlns:xlink="http://www.w3.org/1999/xlink" xlink:title="specimens from the BORNEENSIS collection" id="ABBRID0EVKDI" xlink:type="simple">BOR/MOL</abbrev> 6620, <abbrev xmlns:xlink="http://www.w3.org/1999/xlink" xlink:title="specimens from the BORNEENSIS collection" id="ABBRID0EZKDI" xlink:type="simple">BOR/MOL</abbrev> 6623, <abbrev xmlns:xlink="http://www.w3.org/1999/xlink" xlink:title="specimens from the BORNEENSIS collection" id="ABBRID0E4KDI" xlink:type="simple">BOR/MOL</abbrev> 8452, <abbrev xmlns:xlink="http://www.w3.org/1999/xlink" xlink:title="specimens from the BORNEENSIS collection" id="ABBRID0EBLDI" xlink:type="simple">BOR/MOL</abbrev> 8459, <abbrev xmlns:xlink="http://www.w3.org/1999/xlink" xlink:title="specimens from the BORNEENSIS collection" id="ABBRID0EFLDI" xlink:type="simple">BOR/MOL</abbrev> 8473, <abbrev xmlns:xlink="http://www.w3.org/1999/xlink" xlink:title="specimens from the BORNEENSIS collection" id="ABBRID0EJLDI" xlink:type="simple">BOR/MOL</abbrev> 8445, <abbrev xmlns:xlink="http://www.w3.org/1999/xlink" xlink:title="specimens from the BORNEENSIS collection" id="ABBRID0ENLDI" xlink:type="simple">BOR/MOL</abbrev> 8505, <abbrev xmlns:xlink="http://www.w3.org/1999/xlink" xlink:title="specimens from the BORNEENSIS collection" id="ABBRID0ERLDI" xlink:type="simple">BOR/MOL</abbrev> 8493, <abbrev xmlns:xlink="http://www.w3.org/1999/xlink" xlink:title="specimens from the BORNEENSIS collection" id="ABBRID0EVLDI" xlink:type="simple">BOR/MOL</abbrev> 10365. <italic>Pulau Dinawan</italic>: <abbrev xmlns:xlink="http://www.w3.org/1999/xlink" xlink:title="specimens from the BORNEENSIS collection" id="ABBRID0E2LDI" xlink:type="simple">BOR/MOL</abbrev> 8919, <abbrev xmlns:xlink="http://www.w3.org/1999/xlink" xlink:title="specimens from the BORNEENSIS collection" id="ABBRID0E6LDI" xlink:type="simple">BOR/MOL</abbrev> 8901. <italic>Pulau Usukan</italic>: <abbrev xmlns:xlink="http://www.w3.org/1999/xlink" xlink:title="specimens from the BORNEENSIS collection" id="ABBRID0EFMDI" xlink:type="simple">BOR/MOL</abbrev> 12031, <abbrev xmlns:xlink="http://www.w3.org/1999/xlink" xlink:title="specimens from the BORNEENSIS collection" id="ABBRID0EJMDI" xlink:type="simple">BOR/MOL</abbrev> 12032, <abbrev xmlns:xlink="http://www.w3.org/1999/xlink" xlink:title="specimens from the BORNEENSIS collection" id="ABBRID0ENMDI" xlink:type="simple">BOR/MOL</abbrev> 12041, <abbrev xmlns:xlink="http://www.w3.org/1999/xlink" xlink:title="specimens from the BORNEENSIS collection" id="ABBRID0ERMDI" xlink:type="simple">BOR/MOL</abbrev> 12044, <abbrev xmlns:xlink="http://www.w3.org/1999/xlink" xlink:title="specimens from the BORNEENSIS collection" id="ABBRID0EVMDI" xlink:type="simple">BOR/MOL</abbrev> 12047, <abbrev xmlns:xlink="http://www.w3.org/1999/xlink" xlink:title="specimens from the BORNEENSIS collection" id="ABBRID0EZMDI" xlink:type="simple">BOR/MOL</abbrev> 12471, <abbrev xmlns:xlink="http://www.w3.org/1999/xlink" xlink:title="specimens from the BORNEENSIS collection" id="ABBRID0E4MDI" xlink:type="simple">BOR/MOL</abbrev> 12478. <italic>Pulau Labuan</italic>: <abbrev xmlns:xlink="http://www.w3.org/1999/xlink" xlink:title="specimens from the BORNEENSIS collection" id="ABBRID0EDNDI" xlink:type="simple">BOR/MOL</abbrev> 12185, <abbrev xmlns:xlink="http://www.w3.org/1999/xlink" xlink:title="specimens from the BORNEENSIS collection" id="ABBRID0EHNDI" xlink:type="simple">BOR/MOL</abbrev> 12206.</p></tp:treatment-sec><tp:treatment-sec sec-type="distribution" id="SECID0ELNDI"><title>Distribution in Sabah.</title><p>
              <italic>Island</italic>: [West] Pulau Mantanani Besar, Pulau Mantanani Kecil, Pulau Mengalum, Pulau Tiga, Pulau Gaya, Pulau Dinawan, Pulau Usukan, Pulau Labuan; [North] Pulau Banggi, Pulau Balambangan; [East] Pulau Bod Gaya, Pulau Bohey Dulang, Pulau Sebangkat, Pulau Selakan, Pulau Tetagan. <italic>Mainland</italic>: Kudat Division, West Coast Division, Interior Division, Sandakan Division, and Tawau Division.</p></tp:treatment-sec><tp:treatment-sec sec-type="remarks" id="SECID0EVNDI"><title>Remarks.</title><p>Widespread in Sabah.</p></tp:treatment-sec><tp:treatment-sec><!--Section generated to contain objects referenced in tp:taxon-treatment.--><fig id="F11" position="float" orientation="portrait"><label>Figure 11.</label><caption><p>FAMILY <tp:taxon-name><tp:taxon-name-part taxon-name-part-type="family">ARIOPHANTIDAE</tp:taxon-name-part></tp:taxon-name>. <bold>A</bold> <italic><tp:taxon-name><tp:taxon-name-part taxon-name-part-type="genus" reg="Hemiplecta">Hemiplecta</tp:taxon-name-part> <tp:taxon-name-part taxon-name-part-type="species" reg="humphreysiana">humphreysiana</tp:taxon-name-part></tp:taxon-name></italic> (<abbrev xmlns:xlink="http://www.w3.org/1999/xlink" xlink:title="specimens from the BORNEENSIS collection" id="ABBRID0ERNCI" xlink:type="simple">BOR/MOL</abbrev> 7870) <bold>B</bold> <italic><tp:taxon-name><tp:taxon-name-part taxon-name-part-type="genus" reg="Macrochlamys">Macrochlamys</tp:taxon-name-part> <tp:taxon-name-part taxon-name-part-type="species" reg="tersa">tersa</tp:taxon-name-part></tp:taxon-name></italic> (<abbrev xmlns:xlink="http://www.w3.org/1999/xlink" xlink:title="specimens from the BORNEENSIS collection" id="ABBRID0ECOCI" xlink:type="simple">BOR/MOL</abbrev> 10299) <bold>C</bold> <italic><tp:taxon-name><tp:taxon-name-part taxon-name-part-type="genus" reg="Macrochlamys">Macrochlamys</tp:taxon-name-part> <tp:taxon-name-part taxon-name-part-type="species" reg="indica">indica</tp:taxon-name-part></tp:taxon-name></italic> (<abbrev xmlns:xlink="http://www.w3.org/1999/xlink" xlink:title="specimens from the BORNEENSIS collection" id="ABBRID0ETOCI" xlink:type="simple">BOR/MOL</abbrev> 12490) <bold>D</bold> <italic><tp:taxon-name><tp:taxon-name-part taxon-name-part-type="genus" reg="Microcystina">Microcystina</tp:taxon-name-part> <tp:taxon-name-part taxon-name-part-type="species" reg="striatula">striatula</tp:taxon-name-part></tp:taxon-name></italic> (<abbrev xmlns:xlink="http://www.w3.org/1999/xlink" xlink:title="specimens from the BORNEENSIS collection" id="ABBRID0EEPCI" xlink:type="simple">BOR/MOL</abbrev> 10310) <bold>E</bold> <italic><tp:taxon-name><tp:taxon-name-part taxon-name-part-type="genus" reg="Microcystina">Microcystina</tp:taxon-name-part> <tp:taxon-name-part taxon-name-part-type="species" reg="sinica">sinica</tp:taxon-name-part></tp:taxon-name></italic> (<abbrev xmlns:xlink="http://www.w3.org/1999/xlink" xlink:title="specimens from the BORNEENSIS collection" id="ABBRID0EVPCI" xlink:type="simple">BOR/MOL</abbrev> 12047) <bold>F</bold> <italic><tp:taxon-name><tp:taxon-name-part taxon-name-part-type="genus" reg="Microcystina">Microcystina</tp:taxon-name-part> <tp:taxon-name-part taxon-name-part-type="species" reg="microrhynchus">microrhynchus</tp:taxon-name-part></tp:taxon-name></italic> (<abbrev xmlns:xlink="http://www.w3.org/1999/xlink" xlink:title="specimens from the BORNEENSIS collection" id="ABBRID0EGQCI" xlink:type="simple">BOR/MOL</abbrev> 11982).</p></caption><graphic xmlns:xlink="http://www.w3.org/1999/xlink" xlink:href="zookeys-673-049-g011.jpg" position="float" orientation="portrait" xlink:type="simple" id="oo_135673.jpg"/></fig></tp:treatment-sec><ref-list><ref id="B65"><mixed-citation xmlns:xlink="http://www.w3.org/1999/xlink" xlink:type="simple">
          <person-group><name name-style="western"><surname>Von Moellendorff</surname><given-names>OF</given-names></name></person-group> (<year>1885</year>) <article-title>Materialien zur Fauna von China. Die Auriculaceen, Nachträge und Berichtungen.</article-title> <source>Jahrbücher der Deutschen Malakologischen Gesellschaft</source> <volume>12</volume>: <fpage>349</fpage>–<lpage>398</lpage>.</mixed-citation></ref></ref-list></tp:taxon-treatment>
