# Supplementary material for: A checklist of land snails from the west coast islands of Sabah, Borneo (Mollusca, Gastropoda)
Source: Zookeys. 2017 May 12;(673):49–104. doi: 10.3897/zookeys.673.12422 (PMC5523196; doi:10.3897/zookeys.673.12422)
Supplement: XML Treatment for Microcystina [file zookeys.673.12422-treatment37.xml]

<!DOCTYPE tp:taxon-treatment
  PUBLIC "-//TaxonX//DTD Taxonomic Treatment Publishing DTD v0 20100105//EN" "tax-treatment-NSO.dtd">
<tp:taxon-treatment xmlns:tp="http://www.plazi.org/taxpub"><tp:treatment-meta><kwd-group><label>Taxon classification</label><kwd><named-content xmlns:xlink="http://www.w3.org/1999/xlink" content-type="kingdom">Animalia</named-content></kwd><kwd><named-content xmlns:xlink="http://www.w3.org/1999/xlink" content-type="order">Stylommatophora</named-content></kwd><kwd><named-content xmlns:xlink="http://www.w3.org/1999/xlink" content-type="family">Ariophantidae</named-content></kwd></kwd-group><mixed-citation publication-type="journal"><person-group><name><surname>Phung</surname><given-names>Chee-Chean</given-names></name><name><surname>Yu</surname><given-names>Fred Tuh Yit</given-names></name><name><surname>Liew</surname><given-names>Thor-Seng</given-names></name></person-group><article-title>A checklist of land snails from the west coast islands of Sabah, Borneo (<tp:taxon-name><tp:taxon-name-part taxon-name-part-type="phylum">Mollusca</tp:taxon-name-part></tp:taxon-name>, <tp:taxon-name><tp:taxon-name-part taxon-name-part-type="class">Gastropoda</tp:taxon-name-part></tp:taxon-name>)</article-title><source>Zookeys</source><day>12</day><month>5</month><year>2017</year><volume>2017</volume><issue>673</issue><fpage>49</fpage><lpage>104</lpage><pub-id pub-id-type="doi">10.3897/zookeys.673.12422</pub-id></mixed-citation></tp:treatment-meta><tp:nomenclature><tp:taxon-name>
                <tp:taxon-name-part taxon-name-part-type="genus" reg="Microcystina">Microcystina</tp:taxon-name-part>
              </tp:taxon-name><tp:taxon-authority>sp. 2</tp:taxon-authority><xref ref-type="fig" rid="F12">Figure 12F</xref></tp:nomenclature><tp:treatment-sec sec-type="type locality" id="SECID0EKGAK"><title>Type locality.</title><p>Not applicable</p></tp:treatment-sec><tp:treatment-sec sec-type="material" id="SECID0EPGAK"><title>Examined materials.</title><p>
              <italic>Pulau Peduk</italic>: <abbrev xmlns:xlink="http://www.w3.org/1999/xlink" xlink:title="specimens from the BORNEENSIS collection" id="ABBRID0EXGAK" xlink:type="simple">BOR/MOL</abbrev> 10352.</p></tp:treatment-sec><tp:treatment-sec sec-type="distribution" id="SECID0E2GAK"><title>Distribution in Sabah.</title><p>
              <italic>Island</italic>: [West] Pulau Peduk. <italic>Mainland</italic>: No record.</p></tp:treatment-sec><tp:treatment-sec sec-type="remarks" id="SECID0EFHAK"><title>Remarks.</title><p>Morphology differs from others <italic><tp:taxon-name><tp:taxon-name-part taxon-name-part-type="genus" reg="Microcystina">Microcystina</tp:taxon-name-part></tp:taxon-name></italic> species in Sabah which was revised recently by <xref ref-type="bibr" rid="B62">Vermeulen et al. (2015)</xref>.</p></tp:treatment-sec><tp:treatment-sec><!--Section generated to contain objects referenced in tp:taxon-treatment.--><fig id="F12" position="float" orientation="portrait"><label>Figure 12.</label><caption><p>Family <tp:taxon-name><tp:taxon-name-part taxon-name-part-type="family">Ariophantidae</tp:taxon-name-part></tp:taxon-name>. <bold>A</bold> <italic><tp:taxon-name><tp:taxon-name-part taxon-name-part-type="genus" reg="Microcystina">Microcystina</tp:taxon-name-part> <tp:taxon-name-part taxon-name-part-type="species" reg="callifera">callifera</tp:taxon-name-part></tp:taxon-name></italic> (<abbrev xmlns:xlink="http://www.w3.org/1999/xlink" xlink:title="specimens from the BORNEENSIS collection" id="ABBRID0ENVDI" xlink:type="simple">BOR/MOL</abbrev> 7176) <bold>B</bold> <italic><tp:taxon-name><tp:taxon-name-part taxon-name-part-type="genus" reg="Microcystina">Microcystina</tp:taxon-name-part> <tp:taxon-name-part taxon-name-part-type="species" reg="physotrochus">physotrochus</tp:taxon-name-part></tp:taxon-name></italic> (<abbrev xmlns:xlink="http://www.w3.org/1999/xlink" xlink:title="specimens from the BORNEENSIS collection" id="ABBRID0E5VDI" xlink:type="simple">BOR/MOL</abbrev> 8457) <bold>C</bold> <italic><tp:taxon-name><tp:taxon-name-part taxon-name-part-type="genus" reg="Microcystina">Microcystina</tp:taxon-name-part> <tp:taxon-name-part taxon-name-part-type="species" reg="physotrochus">physotrochus</tp:taxon-name-part></tp:taxon-name></italic> (<abbrev xmlns:xlink="http://www.w3.org/1999/xlink" xlink:title="specimens from the BORNEENSIS collection" id="ABBRID0EPWDI" xlink:type="simple">BOR/MOL</abbrev> 857) <bold>D</bold> <italic><tp:taxon-name><tp:taxon-name-part taxon-name-part-type="genus" reg="Microcystina">Microcystina</tp:taxon-name-part> <tp:taxon-name-part taxon-name-part-type="species" reg="muscorum">muscorum</tp:taxon-name-part></tp:taxon-name></italic> (<abbrev xmlns:xlink="http://www.w3.org/1999/xlink" xlink:title="specimens from the BORNEENSIS collection" id="ABBRID0EAXDI" xlink:type="simple">BOR/MOL</abbrev> 8920) <bold>E</bold> <italic><tp:taxon-name><tp:taxon-name-part taxon-name-part-type="genus" reg="Microcystina">Microcystina</tp:taxon-name-part></tp:taxon-name></italic> sp. 1 (<abbrev xmlns:xlink="http://www.w3.org/1999/xlink" xlink:title="specimens from the BORNEENSIS collection" id="ABBRID0ENXDI" xlink:type="simple">BOR/MOL</abbrev> 1286) *Probably juvenile <bold>F</bold> <italic><tp:taxon-name><tp:taxon-name-part taxon-name-part-type="genus" reg="Microcystina">Microcystina</tp:taxon-name-part></tp:taxon-name></italic> sp. 2 (<abbrev xmlns:xlink="http://www.w3.org/1999/xlink" xlink:title="specimens from the BORNEENSIS collection" id="ABBRID0E1XDI" xlink:type="simple">BOR/MOL</abbrev> 10352) *Broken shell.</p></caption><graphic xmlns:xlink="http://www.w3.org/1999/xlink" xlink:href="zookeys-673-049-g012.jpg" position="float" orientation="portrait" xlink:type="simple" id="oo_135674.jpg"/></fig></tp:treatment-sec><ref-list><ref id="B62"><mixed-citation xmlns:xlink="http://www.w3.org/1999/xlink" xlink:type="simple">
          <person-group><name name-style="western"><surname>Vermeulen</surname><given-names>JJ</given-names></name><name name-style="western"><surname>Liew</surname><given-names>TS</given-names></name><name name-style="western"><surname>Schilthuizen</surname><given-names>M</given-names></name></person-group> (<year>2015</year>) <article-title>Additions to the knowledge of the land snails of Sabah (Malaysia, Borneo), including 48 new species.</article-title> <source>ZooKeys</source> <volume>531</volume>: <fpage>1</fpage>–<lpage>139</lpage>. <ext-link xlink:type="simple" ext-link-type="doi" xlink:href="10.3897/zookeys.531.6097">https://doi.org/10.3897/zookeys.531.6097</ext-link></mixed-citation></ref></ref-list></tp:taxon-treatment>
