# Supplementary material for: A checklist of land snails from the west coast islands of Sabah, Borneo (Mollusca, Gastropoda)
Source: Zookeys. 2017 May 12;(673):49–104. doi: 10.3897/zookeys.673.12422 (PMC5523196; doi:10.3897/zookeys.673.12422)
Supplement: XML Treatment for Bradybaena similaris [file zookeys.673.12422-treatment38.xml]

<!DOCTYPE tp:taxon-treatment
  PUBLIC "-//TaxonX//DTD Taxonomic Treatment Publishing DTD v0 20100105//EN" "tax-treatment-NSO.dtd">
<tp:taxon-treatment xmlns:tp="http://www.plazi.org/taxpub"><tp:treatment-meta><kwd-group><label>Taxon classification</label><kwd><named-content xmlns:xlink="http://www.w3.org/1999/xlink" content-type="kingdom">Animalia</named-content></kwd><kwd><named-content xmlns:xlink="http://www.w3.org/1999/xlink" content-type="order">Stylommatophora</named-content></kwd><kwd><named-content xmlns:xlink="http://www.w3.org/1999/xlink" content-type="family">Bradybaenidae</named-content></kwd></kwd-group><mixed-citation publication-type="journal"><person-group><name><surname>Phung</surname><given-names>Chee-Chean</given-names></name><name><surname>Yu</surname><given-names>Fred Tuh Yit</given-names></name><name><surname>Liew</surname><given-names>Thor-Seng</given-names></name></person-group><article-title>A checklist of land snails from the west coast islands of Sabah, Borneo (<tp:taxon-name><tp:taxon-name-part taxon-name-part-type="phylum">Mollusca</tp:taxon-name-part></tp:taxon-name>, <tp:taxon-name><tp:taxon-name-part taxon-name-part-type="class">Gastropoda</tp:taxon-name-part></tp:taxon-name>)</article-title><source>Zookeys</source><day>12</day><month>5</month><year>2017</year><volume>2017</volume><issue>673</issue><fpage>49</fpage><lpage>104</lpage><pub-id pub-id-type="doi">10.3897/zookeys.673.12422</pub-id></mixed-citation></tp:treatment-meta><tp:nomenclature><tp:taxon-name>
                <tp:taxon-name-part taxon-name-part-type="genus" reg="Bradybaena">Bradybaena</tp:taxon-name-part>
                <tp:taxon-name-part taxon-name-part-type="species" reg="similaris">similaris</tp:taxon-name-part>
              </tp:taxon-name><tp:taxon-authority>(Férussac, 1821)</tp:taxon-authority><xref ref-type="fig" rid="F13">Figure 13</xref></tp:nomenclature><tp:treatment-sec sec-type="type locality" id="SECID0EHJAK"><title>Type locality.</title><p>“Indonesia: East Nusa Tenggara–Timor” (Férussac 1821)</p><fig id="F13" position="float" orientation="portrait"><label>Figure 13.</label><caption><p>Family <tp:taxon-name><tp:taxon-name-part taxon-name-part-type="family">Bradybaenidae</tp:taxon-name-part></tp:taxon-name>. <italic><tp:taxon-name><tp:taxon-name-part taxon-name-part-type="genus" reg="Bradybaena">Bradybaena</tp:taxon-name-part> <tp:taxon-name-part taxon-name-part-type="species" reg="similaris">similaris</tp:taxon-name-part></tp:taxon-name></italic> (<abbrev xmlns:xlink="http://www.w3.org/1999/xlink" xlink:title="specimens from the BORNEENSIS collection" id="ABBRID0EEKAK" xlink:type="simple">BOR/MOL</abbrev> 6766).</p></caption><graphic xmlns:xlink="http://www.w3.org/1999/xlink" xlink:href="zookeys-673-049-g013.jpg" position="float" orientation="portrait" xlink:type="simple" id="oo_135675.jpg"/></fig></tp:treatment-sec><tp:treatment-sec sec-type="material" id="SECID0ENKAK"><title>Examined materials.</title><p>
              <italic>Pulau Mamutik</italic>: <abbrev xmlns:xlink="http://www.w3.org/1999/xlink" xlink:title="specimens from the BORNEENSIS collection" id="ABBRID0EVKAK" xlink:type="simple">BOR/MOL</abbrev> 6299, <abbrev xmlns:xlink="http://www.w3.org/1999/xlink" xlink:title="specimens from the BORNEENSIS collection" id="ABBRID0EZKAK" xlink:type="simple">BOR/MOL</abbrev> 6763, <abbrev xmlns:xlink="http://www.w3.org/1999/xlink" xlink:title="specimens from the BORNEENSIS collection" id="ABBRID0E4KAK" xlink:type="simple">BOR/MOL</abbrev> 6766, <abbrev xmlns:xlink="http://www.w3.org/1999/xlink" xlink:title="specimens from the BORNEENSIS collection" id="ABBRID0EBLAK" xlink:type="simple">BOR/MOL</abbrev> 10327, <abbrev xmlns:xlink="http://www.w3.org/1999/xlink" xlink:title="specimens from the BORNEENSIS collection" id="ABBRID0EFLAK" xlink:type="simple">BOR/MOL</abbrev> 10564. <italic>Pulau Labuan</italic>: <abbrev xmlns:xlink="http://www.w3.org/1999/xlink" xlink:title="specimens from the BORNEENSIS collection" id="ABBRID0ELLAK" xlink:type="simple">BOR/MOL</abbrev> 8669, <abbrev xmlns:xlink="http://www.w3.org/1999/xlink" xlink:title="specimens from the BORNEENSIS collection" id="ABBRID0EPLAK" xlink:type="simple">BOR/MOL</abbrev> 8803, <abbrev xmlns:xlink="http://www.w3.org/1999/xlink" xlink:title="specimens from the BORNEENSIS collection" id="ABBRID0ETLAK" xlink:type="simple">BOR/MOL</abbrev> 12165. <italic>Pulau Kuraman</italic>: <abbrev xmlns:xlink="http://www.w3.org/1999/xlink" xlink:title="specimens from the BORNEENSIS collection" id="ABBRID0EZLAK" xlink:type="simple">BOR/MOL</abbrev> 8623, <abbrev xmlns:xlink="http://www.w3.org/1999/xlink" xlink:title="specimens from the BORNEENSIS collection" id="ABBRID0E4LAK" xlink:type="simple">BOR/MOL</abbrev> 12125. <italic>Pulau Sapangar</italic>: <abbrev xmlns:xlink="http://www.w3.org/1999/xlink" xlink:title="specimens from the BORNEENSIS collection" id="ABBRID0EDMAK" xlink:type="simple">BOR/MOL</abbrev> 12012.</p></tp:treatment-sec><tp:treatment-sec sec-type="distribution" id="SECID0EHMAK"><title>Distribution in Sabah.</title><p>
              <italic>Island</italic>: [West] Pulau Mamutik, Pulau Labuan, Pulau Kuraman, Pulau Sapangar; [North] Pulau Banggi. <italic>Mainland</italic>: West Coast Division, Sandakan Division, and Tawau Division.</p></tp:treatment-sec><tp:treatment-sec sec-type="remarks" id="SECID0ERMAK"><title>Remarks.</title><p>Introduced and widespread in Sabah.</p></tp:treatment-sec></tp:taxon-treatment>
