# Supplementary material for: A checklist of land snails from the west coast islands of Sabah, Borneo (Mollusca, Gastropoda)
Source: Zookeys. 2017 May 12;(673):49–104. doi: 10.3897/zookeys.673.12422 (PMC5523196; doi:10.3897/zookeys.673.12422)
Supplement: XML Treatment for Amphidromus adamsi adamsi [file zookeys.673.12422-treatment39.xml]

<!DOCTYPE tp:taxon-treatment
  PUBLIC "-//TaxonX//DTD Taxonomic Treatment Publishing DTD v0 20100105//EN" "tax-treatment-NSO.dtd">
<tp:taxon-treatment xmlns:tp="http://www.plazi.org/taxpub"><tp:treatment-meta><kwd-group><label>Taxon classification</label><kwd><named-content xmlns:xlink="http://www.w3.org/1999/xlink" content-type="kingdom">Animalia</named-content></kwd><kwd><named-content xmlns:xlink="http://www.w3.org/1999/xlink" content-type="order">Stylommatophora</named-content></kwd><kwd><named-content xmlns:xlink="http://www.w3.org/1999/xlink" content-type="family">Camaenidae</named-content></kwd></kwd-group><mixed-citation publication-type="journal"><person-group><name><surname>Phung</surname><given-names>Chee-Chean</given-names></name><name><surname>Yu</surname><given-names>Fred Tuh Yit</given-names></name><name><surname>Liew</surname><given-names>Thor-Seng</given-names></name></person-group><article-title>A checklist of land snails from the west coast islands of Sabah, Borneo (<tp:taxon-name><tp:taxon-name-part taxon-name-part-type="phylum">Mollusca</tp:taxon-name-part></tp:taxon-name>, <tp:taxon-name><tp:taxon-name-part taxon-name-part-type="class">Gastropoda</tp:taxon-name-part></tp:taxon-name>)</article-title><source>Zookeys</source><day>12</day><month>5</month><year>2017</year><volume>2017</volume><issue>673</issue><fpage>49</fpage><lpage>104</lpage><pub-id pub-id-type="doi">10.3897/zookeys.673.12422</pub-id></mixed-citation></tp:treatment-meta><tp:nomenclature><tp:taxon-name>
                <tp:taxon-name-part taxon-name-part-type="genus" reg="Amphidromus">Amphidromus</tp:taxon-name-part>
                <tp:taxon-name-part taxon-name-part-type="species" reg="adamsi">adamsi</tp:taxon-name-part>
                <tp:taxon-name-part taxon-name-part-type="subspecies" reg="adamsi">adamsi</tp:taxon-name-part>
              </tp:taxon-name><tp:taxon-authority>(Reeve, 1848)</tp:taxon-authority><xref ref-type="fig" rid="F14">Figure 14A</xref></tp:nomenclature><tp:treatment-sec sec-type="type locality" id="SECID0ELOAK"><title>Type locality.</title><p>“Malaysia: Sabah: Kudat–Banguey island” (<xref ref-type="bibr" rid="B13">Fulton 1896</xref>)</p><fig id="F14" position="float" orientation="portrait"><label>Figure 14.</label><caption><p>Family <tp:taxon-name><tp:taxon-name-part taxon-name-part-type="family">Camaenidae</tp:taxon-name-part></tp:taxon-name>. <bold>A</bold> <italic><tp:taxon-name><tp:taxon-name-part taxon-name-part-type="genus" reg="Amphidromus">Amphidromus</tp:taxon-name-part> <tp:taxon-name-part taxon-name-part-type="species" reg="adamsi">adamsi</tp:taxon-name-part> <tp:taxon-name-part taxon-name-part-type="subspecies" reg="adamsi">adamsi</tp:taxon-name-part></tp:taxon-name></italic> (<abbrev xmlns:xlink="http://www.w3.org/1999/xlink" xlink:title="specimens from the BORNEENSIS collection" id="ABBRID0ETPAK" xlink:type="simple">BOR/MOL</abbrev> 3712) *Broken shell <bold>B</bold> <italic><tp:taxon-name><tp:taxon-name-part taxon-name-part-type="genus" reg="Ganesella">Ganesella</tp:taxon-name-part> <tp:taxon-name-part taxon-name-part-type="species" reg="tigaensis">tigaensis</tp:taxon-name-part></tp:taxon-name></italic> (<abbrev xmlns:xlink="http://www.w3.org/1999/xlink" xlink:title="specimens from the BORNEENSIS collection" id="ABBRID0EEQAK" xlink:type="simple">BOR/MOL</abbrev> 6573) *Juvenile.</p></caption><graphic xmlns:xlink="http://www.w3.org/1999/xlink" xlink:href="zookeys-673-049-g014.jpg" position="float" orientation="portrait" xlink:type="simple" id="oo_135676.jpg"/></fig></tp:treatment-sec><tp:treatment-sec sec-type="material" id="SECID0ENQAK"><title>Examined materials.</title><p>
              <italic>Pulau Mantanani Besar</italic>: <abbrev xmlns:xlink="http://www.w3.org/1999/xlink" xlink:title="specimens from the BORNEENSIS collection" id="ABBRID0EVQAK" xlink:type="simple">BOR/MOL</abbrev> 3712, <abbrev xmlns:xlink="http://www.w3.org/1999/xlink" xlink:title="specimens from the BORNEENSIS collection" id="ABBRID0EZQAK" xlink:type="simple">BOR/MOL</abbrev> 7192, <abbrev xmlns:xlink="http://www.w3.org/1999/xlink" xlink:title="specimens from the BORNEENSIS collection" id="ABBRID0E4QAK" xlink:type="simple">BOR/MOL</abbrev> 7202. <italic>Pulau Mantanani Kecil</italic>: <abbrev xmlns:xlink="http://www.w3.org/1999/xlink" xlink:title="specimens from the BORNEENSIS collection" id="ABBRID0EDRAK" xlink:type="simple">BOR/MOL</abbrev> 3735.</p></tp:treatment-sec><tp:treatment-sec sec-type="distribution" id="SECID0EHRAK"><title>Distribution in Sabah.</title><p>
              <italic>Island</italic>: [West] Mantanani group; [North] Pulau Balambangan, Pulau Banggi. <italic>Mainland</italic>: No record.</p></tp:treatment-sec><tp:treatment-sec sec-type="remarks" id="SECID0ERRAK"><title>Remarks.</title><p>Only found in Pulau Mantanani Besar and Pulau Balambangan, which are close to the Palawan archipelago in the Philippines. All specimens from the Mantanani Island group are broken shells.</p></tp:treatment-sec><ref-list><ref id="B13"><mixed-citation xmlns:xlink="http://www.w3.org/1999/xlink" xlink:type="simple">
          <person-group><name name-style="western"><surname>Fulton</surname><given-names>H</given-names></name></person-group> (<year>1896</year>) <article-title>A list of the species of <tp:taxon-name><tp:taxon-name-part taxon-name-part-type="genus">Amphidromus</tp:taxon-name-part></tp:taxon-name>, Albers, with critical notes and descriptions of some hitherto undescribed species and varieties.</article-title> <source>Journal of Natural History</source> <volume>17</volume>(<issue>97</issue>): <fpage>66</fpage>–<lpage>94</lpage>. <ext-link xlink:type="simple" ext-link-type="doi" xlink:href="10.1080/00222939608680326">https://doi.org/10.1080/00222939608680326</ext-link></mixed-citation></ref></ref-list></tp:taxon-treatment>
