# Supplementary material for: A checklist of land snails from the west coast islands of Sabah, Borneo (Mollusca, Gastropoda)
Source: Zookeys. 2017 May 12;(673):49–104. doi: 10.3897/zookeys.673.12422 (PMC5523196; doi:10.3897/zookeys.673.12422)
Supplement: XML Treatment for Charopa [file zookeys.673.12422-treatment43.xml]

<!DOCTYPE tp:taxon-treatment
  PUBLIC "-//TaxonX//DTD Taxonomic Treatment Publishing DTD v0 20100105//EN" "tax-treatment-NSO.dtd">
<tp:taxon-treatment xmlns:tp="http://www.plazi.org/taxpub"><tp:treatment-meta><kwd-group><label>Taxon classification</label><kwd><named-content xmlns:xlink="http://www.w3.org/1999/xlink" content-type="kingdom">Animalia</named-content></kwd><kwd><named-content xmlns:xlink="http://www.w3.org/1999/xlink" content-type="order">Stylommatophora</named-content></kwd><kwd><named-content xmlns:xlink="http://www.w3.org/1999/xlink" content-type="family">Charopidae</named-content></kwd></kwd-group><mixed-citation publication-type="journal"><person-group><name><surname>Phung</surname><given-names>Chee-Chean</given-names></name><name><surname>Yu</surname><given-names>Fred Tuh Yit</given-names></name><name><surname>Liew</surname><given-names>Thor-Seng</given-names></name></person-group><article-title>A checklist of land snails from the west coast islands of Sabah, Borneo (<tp:taxon-name><tp:taxon-name-part taxon-name-part-type="phylum">Mollusca</tp:taxon-name-part></tp:taxon-name>, <tp:taxon-name><tp:taxon-name-part taxon-name-part-type="class">Gastropoda</tp:taxon-name-part></tp:taxon-name>)</article-title><source>Zookeys</source><day>12</day><month>5</month><year>2017</year><volume>2017</volume><issue>673</issue><fpage>49</fpage><lpage>104</lpage><pub-id pub-id-type="doi">10.3897/zookeys.673.12422</pub-id></mixed-citation></tp:treatment-meta><tp:nomenclature><tp:taxon-name>
                <tp:taxon-name-part taxon-name-part-type="genus" reg="Charopa">Charopa</tp:taxon-name-part>
              </tp:taxon-name><tp:taxon-authority>sp. “lissobasis”</tp:taxon-authority><xref ref-type="fig" rid="F15">Figure 15C</xref></tp:nomenclature><tp:treatment-sec sec-type="type locality" id="SECID0EM4AK"><title>Type locality.</title><p>Not applicable.</p></tp:treatment-sec><tp:treatment-sec sec-type="material" id="SECID0ER4AK"><title>Examined materials.</title><p>Pulau Labuan: <abbrev xmlns:xlink="http://www.w3.org/1999/xlink" xlink:title="specimens from the BORNEENSIS collection" id="ABBRID0EX4AK" xlink:type="simple">BOR/MOL</abbrev> 12180.</p></tp:treatment-sec><tp:treatment-sec sec-type="distribution" id="SECID0E24AK"><title>Distribution in Sabah.</title><p>
              <italic>Island</italic>: [West] Pulau Labuan. <italic>Mainland</italic>: Kudat Division, West Coast Division, Interior Division, Sandakan Division, and Tawau Division.</p></tp:treatment-sec><tp:treatment-sec sec-type="remarks" id="SECID0EF5AK"><title>Remarks.</title><p>Provisional working species name based on a manuscript in preparation. Endemic and widespread in Sabah. Only single shell found in Pulau Labuan.</p></tp:treatment-sec><tp:treatment-sec><!--Section generated to contain objects referenced in tp:taxon-treatment.--><fig id="F15" position="float" orientation="portrait"><label>Figure 15.</label><caption><p>Family <tp:taxon-name><tp:taxon-name-part taxon-name-part-type="family">Charopidae</tp:taxon-name-part></tp:taxon-name>. <bold>A</bold> <italic><tp:taxon-name><tp:taxon-name-part taxon-name-part-type="genus" reg="Discocharopa">Discocharopa</tp:taxon-name-part> <tp:taxon-name-part taxon-name-part-type="species" reg="aperta">aperta</tp:taxon-name-part></tp:taxon-name></italic> (<abbrev xmlns:xlink="http://www.w3.org/1999/xlink" xlink:title="specimens from the BORNEENSIS collection" id="ABBRID0EYWAK" xlink:type="simple">BOR/MOL</abbrev> 11092) <bold>B</bold> <italic><tp:taxon-name><tp:taxon-name-part taxon-name-part-type="genus" reg="Charopa">Charopa</tp:taxon-name-part></tp:taxon-name></italic> sp “jugalis” (<abbrev xmlns:xlink="http://www.w3.org/1999/xlink" xlink:title="specimens from the BORNEENSIS collection" id="ABBRID0EFXAK" xlink:type="simple">BOR/MOL</abbrev> 11989) <bold>C</bold> <italic><tp:taxon-name><tp:taxon-name-part taxon-name-part-type="genus" reg="Charopa">Charopa</tp:taxon-name-part></tp:taxon-name></italic> sp “lissobasis” (<abbrev xmlns:xlink="http://www.w3.org/1999/xlink" xlink:title="specimens from the BORNEENSIS collection" id="ABBRID0ESXAK" xlink:type="simple">BOR/MOL</abbrev> 12180).</p></caption><graphic xmlns:xlink="http://www.w3.org/1999/xlink" xlink:href="zookeys-673-049-g015.jpg" position="float" orientation="portrait" xlink:type="simple" id="oo_135677.jpg"/></fig></tp:treatment-sec></tp:taxon-treatment>
