# Supplementary material for: A checklist of land snails from the west coast islands of Sabah, Borneo (Mollusca, Gastropoda)
Source: Zookeys. 2017 May 12;(673):49–104. doi: 10.3897/zookeys.673.12422 (PMC5523196; doi:10.3897/zookeys.673.12422)
Supplement: XML Treatment for Everettia jucunda [file zookeys.673.12422-treatment44.xml]

<!DOCTYPE tp:taxon-treatment
  PUBLIC "-//TaxonX//DTD Taxonomic Treatment Publishing DTD v0 20100105//EN" "tax-treatment-NSO.dtd">
<tp:taxon-treatment xmlns:tp="http://www.plazi.org/taxpub"><tp:treatment-meta><kwd-group><label>Taxon classification</label><kwd><named-content xmlns:xlink="http://www.w3.org/1999/xlink" content-type="kingdom">Animalia</named-content></kwd><kwd><named-content xmlns:xlink="http://www.w3.org/1999/xlink" content-type="order">Panpulmonata</named-content></kwd><kwd><named-content xmlns:xlink="http://www.w3.org/1999/xlink" content-type="family">Dyakiidae</named-content></kwd></kwd-group><mixed-citation publication-type="journal"><person-group><name><surname>Phung</surname><given-names>Chee-Chean</given-names></name><name><surname>Yu</surname><given-names>Fred Tuh Yit</given-names></name><name><surname>Liew</surname><given-names>Thor-Seng</given-names></name></person-group><article-title>A checklist of land snails from the west coast islands of Sabah, Borneo (<tp:taxon-name><tp:taxon-name-part taxon-name-part-type="phylum">Mollusca</tp:taxon-name-part></tp:taxon-name>, <tp:taxon-name><tp:taxon-name-part taxon-name-part-type="class">Gastropoda</tp:taxon-name-part></tp:taxon-name>)</article-title><source>Zookeys</source><day>12</day><month>5</month><year>2017</year><volume>2017</volume><issue>673</issue><fpage>49</fpage><lpage>104</lpage><pub-id pub-id-type="doi">10.3897/zookeys.673.12422</pub-id></mixed-citation></tp:treatment-meta><tp:nomenclature><tp:taxon-name>
                <tp:taxon-name-part taxon-name-part-type="genus" reg="Everettia">Everettia</tp:taxon-name-part>
                <tp:taxon-name-part taxon-name-part-type="species" reg="jucunda">jucunda</tp:taxon-name-part>
              </tp:taxon-name><tp:taxon-authority>(Pfeiffer, 1863)</tp:taxon-authority><xref ref-type="fig" rid="F16">Figure 16A</xref></tp:nomenclature><tp:treatment-sec sec-type="type locality" id="SECID0E26AK"><title>Type locality.</title><p>“Malaysia: Sabah: Labuan” (<xref ref-type="bibr" rid="B35">Pfeiffer 1863</xref>)</p><fig id="F16" position="float" orientation="portrait"><label>Figure 16.</label><caption><p>Family <tp:taxon-name><tp:taxon-name-part taxon-name-part-type="family">Dyakiidae</tp:taxon-name-part></tp:taxon-name>. <bold>A</bold> <italic><tp:taxon-name><tp:taxon-name-part taxon-name-part-type="genus" reg="Everettia">Everettia</tp:taxon-name-part> <tp:taxon-name-part taxon-name-part-type="species" reg="jucunda">jucunda</tp:taxon-name-part></tp:taxon-name></italic> (<abbrev xmlns:xlink="http://www.w3.org/1999/xlink" xlink:title="specimens from the BORNEENSIS collection" id="ABBRID0E6ABK" xlink:type="simple">BOR/MOL</abbrev> 8419) <bold>B</bold> <italic><tp:taxon-name><tp:taxon-name-part taxon-name-part-type="genus" reg="Everettia">Everettia</tp:taxon-name-part> <tp:taxon-name-part taxon-name-part-type="species" reg="subconsul">subconsul</tp:taxon-name-part></tp:taxon-name></italic> (<abbrev xmlns:xlink="http://www.w3.org/1999/xlink" xlink:title="specimens from the BORNEENSIS collection" id="ABBRID0EQBBK" xlink:type="simple">BOR/MOL</abbrev> 12121) <bold>C</bold> <italic><tp:taxon-name><tp:taxon-name-part taxon-name-part-type="genus" reg="Everettia">Everettia</tp:taxon-name-part></tp:taxon-name></italic> sp. (<abbrev xmlns:xlink="http://www.w3.org/1999/xlink" xlink:title="specimens from the BORNEENSIS collection" id="ABBRID0E4BBK" xlink:type="simple">BOR/MOL</abbrev> 12491) <bold>D</bold> <italic><tp:taxon-name><tp:taxon-name-part taxon-name-part-type="genus" reg="Quantula">Quantula</tp:taxon-name-part> <tp:taxon-name-part taxon-name-part-type="species" reg="striata">striata</tp:taxon-name-part></tp:taxon-name></italic> (<abbrev xmlns:xlink="http://www.w3.org/1999/xlink" xlink:title="specimens from the BORNEENSIS collection" id="ABBRID0EOCBK" xlink:type="simple">BOR/MOL</abbrev> 7923).</p></caption><graphic xmlns:xlink="http://www.w3.org/1999/xlink" xlink:href="zookeys-673-049-g016.jpg" position="float" orientation="portrait" xlink:type="simple" id="oo_135678.jpg"/></fig></tp:treatment-sec><tp:treatment-sec sec-type="material" id="SECID0EXCBK"><title>Examined materials.</title><p>
              <italic>Pulau Tiga</italic>: <abbrev xmlns:xlink="http://www.w3.org/1999/xlink" xlink:title="specimens from the BORNEENSIS collection" id="ABBRID0E6CBK" xlink:type="simple">BOR/MOL</abbrev> 932, <abbrev xmlns:xlink="http://www.w3.org/1999/xlink" xlink:title="specimens from the BORNEENSIS collection" id="ABBRID0EDDBK" xlink:type="simple">BOR/MOL</abbrev> 4237, <abbrev xmlns:xlink="http://www.w3.org/1999/xlink" xlink:title="specimens from the BORNEENSIS collection" id="ABBRID0EHDBK" xlink:type="simple">BOR/MOL</abbrev> 4261, <abbrev xmlns:xlink="http://www.w3.org/1999/xlink" xlink:title="specimens from the BORNEENSIS collection" id="ABBRID0ELDBK" xlink:type="simple">BOR/MOL</abbrev> 6566, <abbrev xmlns:xlink="http://www.w3.org/1999/xlink" xlink:title="specimens from the BORNEENSIS collection" id="ABBRID0EPDBK" xlink:type="simple">BOR/MOL</abbrev> 6569, <abbrev xmlns:xlink="http://www.w3.org/1999/xlink" xlink:title="specimens from the BORNEENSIS collection" id="ABBRID0ETDBK" xlink:type="simple">BOR/MOL</abbrev> 6601, <abbrev xmlns:xlink="http://www.w3.org/1999/xlink" xlink:title="specimens from the BORNEENSIS collection" id="ABBRID0EXDBK" xlink:type="simple">BOR/MOL</abbrev> 6609, <abbrev xmlns:xlink="http://www.w3.org/1999/xlink" xlink:title="specimens from the BORNEENSIS collection" id="ABBRID0E2DBK" xlink:type="simple">BOR/MOL</abbrev> 6611, <abbrev xmlns:xlink="http://www.w3.org/1999/xlink" xlink:title="specimens from the BORNEENSIS collection" id="ABBRID0E6DBK" xlink:type="simple">BOR/MOL</abbrev> 6597, <abbrev xmlns:xlink="http://www.w3.org/1999/xlink" xlink:title="specimens from the BORNEENSIS collection" id="ABBRID0EDEBK" xlink:type="simple">BOR/MOL</abbrev> 6576, <abbrev xmlns:xlink="http://www.w3.org/1999/xlink" xlink:title="specimens from the BORNEENSIS collection" id="ABBRID0EHEBK" xlink:type="simple">BOR/MOL</abbrev> 6579, <abbrev xmlns:xlink="http://www.w3.org/1999/xlink" xlink:title="specimens from the BORNEENSIS collection" id="ABBRID0ELEBK" xlink:type="simple">BOR/MOL</abbrev> 8413, <abbrev xmlns:xlink="http://www.w3.org/1999/xlink" xlink:title="specimens from the BORNEENSIS collection" id="ABBRID0EPEBK" xlink:type="simple">BOR/MOL</abbrev> 8441, <abbrev xmlns:xlink="http://www.w3.org/1999/xlink" xlink:title="specimens from the BORNEENSIS collection" id="ABBRID0ETEBK" xlink:type="simple">BOR/MOL</abbrev> 8443, <abbrev xmlns:xlink="http://www.w3.org/1999/xlink" xlink:title="specimens from the BORNEENSIS collection" id="ABBRID0EXEBK" xlink:type="simple">BOR/MOL</abbrev> 8419, <abbrev xmlns:xlink="http://www.w3.org/1999/xlink" xlink:title="specimens from the BORNEENSIS collection" id="ABBRID0E2EBK" xlink:type="simple">BOR/MOL</abbrev> 8514, <abbrev xmlns:xlink="http://www.w3.org/1999/xlink" xlink:title="specimens from the BORNEENSIS collection" id="ABBRID0E6EBK" xlink:type="simple">BOR/MOL</abbrev> 8516, <abbrev xmlns:xlink="http://www.w3.org/1999/xlink" xlink:title="specimens from the BORNEENSIS collection" id="ABBRID0EDFBK" xlink:type="simple">BOR/MOL</abbrev> 8520, <abbrev xmlns:xlink="http://www.w3.org/1999/xlink" xlink:title="specimens from the BORNEENSIS collection" id="ABBRID0EHFBK" xlink:type="simple">BOR/MOL</abbrev> 8597, <abbrev xmlns:xlink="http://www.w3.org/1999/xlink" xlink:title="specimens from the BORNEENSIS collection" id="ABBRID0ELFBK" xlink:type="simple">BOR/MOL</abbrev> 11088, <abbrev xmlns:xlink="http://www.w3.org/1999/xlink" xlink:title="specimens from the BORNEENSIS collection" id="ABBRID0EPFBK" xlink:type="simple">BOR/MOL</abbrev> 11090, <abbrev xmlns:xlink="http://www.w3.org/1999/xlink" xlink:title="specimens from the BORNEENSIS collection" id="ABBRID0ETFBK" xlink:type="simple">BOR/MOL</abbrev> 11095, <abbrev xmlns:xlink="http://www.w3.org/1999/xlink" xlink:title="specimens from the BORNEENSIS collection" id="ABBRID0EXFBK" xlink:type="simple">BOR/MOL</abbrev> 11105, <abbrev xmlns:xlink="http://www.w3.org/1999/xlink" xlink:title="specimens from the BORNEENSIS collection" id="ABBRID0E2FBK" xlink:type="simple">BOR/MOL</abbrev> 11111, <abbrev xmlns:xlink="http://www.w3.org/1999/xlink" xlink:title="specimens from the BORNEENSIS collection" id="ABBRID0E6FBK" xlink:type="simple">BOR/MOL</abbrev> 11116. <italic>Pulau Labuan</italic>: <abbrev xmlns:xlink="http://www.w3.org/1999/xlink" xlink:title="specimens from the BORNEENSIS collection" id="ABBRID0EFGBK" xlink:type="simple">BOR/MOL</abbrev> 6671, <abbrev xmlns:xlink="http://www.w3.org/1999/xlink" xlink:title="specimens from the BORNEENSIS collection" id="ABBRID0EJGBK" xlink:type="simple">BOR/MOL</abbrev> 7912, <abbrev xmlns:xlink="http://www.w3.org/1999/xlink" xlink:title="specimens from the BORNEENSIS collection" id="ABBRID0ENGBK" xlink:type="simple">BOR/MOL</abbrev> 7916, <abbrev xmlns:xlink="http://www.w3.org/1999/xlink" xlink:title="specimens from the BORNEENSIS collection" id="ABBRID0ERGBK" xlink:type="simple">BOR/MOL</abbrev> 7918, <abbrev xmlns:xlink="http://www.w3.org/1999/xlink" xlink:title="specimens from the BORNEENSIS collection" id="ABBRID0EVGBK" xlink:type="simple">BOR/MOL</abbrev> 7919, <abbrev xmlns:xlink="http://www.w3.org/1999/xlink" xlink:title="specimens from the BORNEENSIS collection" id="ABBRID0EZGBK" xlink:type="simple">BOR/MOL</abbrev> 7920, <abbrev xmlns:xlink="http://www.w3.org/1999/xlink" xlink:title="specimens from the BORNEENSIS collection" id="ABBRID0E4GBK" xlink:type="simple">BOR/MOL</abbrev> 8796, <abbrev xmlns:xlink="http://www.w3.org/1999/xlink" xlink:title="specimens from the BORNEENSIS collection" id="ABBRID0EBHBK" xlink:type="simple">BOR/MOL</abbrev> 12225, <abbrev xmlns:xlink="http://www.w3.org/1999/xlink" xlink:title="specimens from the BORNEENSIS collection" id="ABBRID0EFHBK" xlink:type="simple">BOR/MOL</abbrev> 12448, <abbrev xmlns:xlink="http://www.w3.org/1999/xlink" xlink:title="specimens from the BORNEENSIS collection" id="ABBRID0EJHBK" xlink:type="simple">BOR/MOL</abbrev> 12450, <abbrev xmlns:xlink="http://www.w3.org/1999/xlink" xlink:title="specimens from the BORNEENSIS collection" id="ABBRID0ENHBK" xlink:type="simple">BOR/MOL</abbrev> 12451, <abbrev xmlns:xlink="http://www.w3.org/1999/xlink" xlink:title="specimens from the BORNEENSIS collection" id="ABBRID0ERHBK" xlink:type="simple">BOR/MOL</abbrev> 12453, <abbrev xmlns:xlink="http://www.w3.org/1999/xlink" xlink:title="specimens from the BORNEENSIS collection" id="ABBRID0EVHBK" xlink:type="simple">BOR/MOL</abbrev> 12454, <abbrev xmlns:xlink="http://www.w3.org/1999/xlink" xlink:title="specimens from the BORNEENSIS collection" id="ABBRID0EZHBK" xlink:type="simple">BOR/MOL</abbrev> 12457.</p></tp:treatment-sec><tp:treatment-sec sec-type="distribution" id="SECID0E4HBK"><title>Distribution in Sabah.</title><p>
              <italic>Island</italic>: [West] Pulau Tiga, Pulau Labuan. <italic>Mainland</italic>: Interior Division.</p></tp:treatment-sec><tp:treatment-sec sec-type="remarks" id="SECID0EHIBK"><title>Remarks.</title><p>Endemic to Borneo.</p></tp:treatment-sec><ref-list><ref id="B35"><mixed-citation xmlns:xlink="http://www.w3.org/1999/xlink" xlink:type="simple">
          <person-group><name name-style="western"><surname>Pfeiffer</surname><given-names>L</given-names></name></person-group> (<year>1863</year>) <article-title>Descriptions of fifteen new species of landshells, from the collection of H. Cuming, Esq.</article-title> <source>Proceedings of the Zoological Society, London</source> <volume>1863</volume>: <fpage>523</fpage>–<lpage>526</lpage>.</mixed-citation></ref></ref-list></tp:taxon-treatment>
