# Supplementary material for: A checklist of land snails from the west coast islands of Sabah, Borneo (Mollusca, Gastropoda)
Source: Zookeys. 2017 May 12;(673):49–104. doi: 10.3897/zookeys.673.12422 (PMC5523196; doi:10.3897/zookeys.673.12422)
Supplement: XML Treatment for Everettia subconsul [file zookeys.673.12422-treatment45.xml]

<!DOCTYPE tp:taxon-treatment
  PUBLIC "-//TaxonX//DTD Taxonomic Treatment Publishing DTD v0 20100105//EN" "tax-treatment-NSO.dtd">
<tp:taxon-treatment xmlns:tp="http://www.plazi.org/taxpub"><tp:treatment-meta><kwd-group><label>Taxon classification</label><kwd><named-content xmlns:xlink="http://www.w3.org/1999/xlink" content-type="kingdom">Animalia</named-content></kwd><kwd><named-content xmlns:xlink="http://www.w3.org/1999/xlink" content-type="order">Panpulmonata</named-content></kwd><kwd><named-content xmlns:xlink="http://www.w3.org/1999/xlink" content-type="family">Dyakiidae</named-content></kwd></kwd-group><mixed-citation publication-type="journal"><person-group><name><surname>Phung</surname><given-names>Chee-Chean</given-names></name><name><surname>Yu</surname><given-names>Fred Tuh Yit</given-names></name><name><surname>Liew</surname><given-names>Thor-Seng</given-names></name></person-group><article-title>A checklist of land snails from the west coast islands of Sabah, Borneo (<tp:taxon-name><tp:taxon-name-part taxon-name-part-type="phylum">Mollusca</tp:taxon-name-part></tp:taxon-name>, <tp:taxon-name><tp:taxon-name-part taxon-name-part-type="class">Gastropoda</tp:taxon-name-part></tp:taxon-name>)</article-title><source>Zookeys</source><day>12</day><month>5</month><year>2017</year><volume>2017</volume><issue>673</issue><fpage>49</fpage><lpage>104</lpage><pub-id pub-id-type="doi">10.3897/zookeys.673.12422</pub-id></mixed-citation></tp:treatment-meta><tp:nomenclature><tp:taxon-name>
                <tp:taxon-name-part taxon-name-part-type="genus" reg="Everettia">Everettia</tp:taxon-name-part>
                <tp:taxon-name-part taxon-name-part-type="species" reg="subconsul">subconsul</tp:taxon-name-part>
              </tp:taxon-name><tp:taxon-authority>(Smith, 1887)</tp:taxon-authority><xref ref-type="fig" rid="F16">Figure 16B</xref></tp:nomenclature><tp:treatment-sec sec-type="type locality" id="SECID0EUJBK"><title>Type locality.</title><p>“North Borneo” (<xref ref-type="bibr" rid="B48">Smith 1887</xref>)</p></tp:treatment-sec><tp:treatment-sec sec-type="material" id="SECID0E5JBK"><title>Examined materials.</title><p>
              <italic>Pulau Gaya</italic>: <abbrev xmlns:xlink="http://www.w3.org/1999/xlink" xlink:title="specimens from the BORNEENSIS collection" id="ABBRID0EGKBK" xlink:type="simple">BOR/MOL</abbrev> 6617, <abbrev xmlns:xlink="http://www.w3.org/1999/xlink" xlink:title="specimens from the BORNEENSIS collection" id="ABBRID0EKKBK" xlink:type="simple">BOR/MOL</abbrev> 6642, <abbrev xmlns:xlink="http://www.w3.org/1999/xlink" xlink:title="specimens from the BORNEENSIS collection" id="ABBRID0EOKBK" xlink:type="simple">BOR/MOL</abbrev> 6644, <abbrev xmlns:xlink="http://www.w3.org/1999/xlink" xlink:title="specimens from the BORNEENSIS collection" id="ABBRID0ESKBK" xlink:type="simple">BOR/MOL</abbrev> 6645, <abbrev xmlns:xlink="http://www.w3.org/1999/xlink" xlink:title="specimens from the BORNEENSIS collection" id="ABBRID0EWKBK" xlink:type="simple">BOR/MOL</abbrev> 6666, <abbrev xmlns:xlink="http://www.w3.org/1999/xlink" xlink:title="specimens from the BORNEENSIS collection" id="ABBRID0E1KBK" xlink:type="simple">BOR/MOL</abbrev> 6667, <abbrev xmlns:xlink="http://www.w3.org/1999/xlink" xlink:title="specimens from the BORNEENSIS collection" id="ABBRID0E5KBK" xlink:type="simple">BOR/MOL</abbrev> 6677, <abbrev xmlns:xlink="http://www.w3.org/1999/xlink" xlink:title="specimens from the BORNEENSIS collection" id="ABBRID0ECLBK" xlink:type="simple">BOR/MOL</abbrev> 6679, <abbrev xmlns:xlink="http://www.w3.org/1999/xlink" xlink:title="specimens from the BORNEENSIS collection" id="ABBRID0EGLBK" xlink:type="simple">BOR/MOL</abbrev> 8479, <abbrev xmlns:xlink="http://www.w3.org/1999/xlink" xlink:title="specimens from the BORNEENSIS collection" id="ABBRID0EKLBK" xlink:type="simple">BOR/MOL</abbrev> 8491, <abbrev xmlns:xlink="http://www.w3.org/1999/xlink" xlink:title="specimens from the BORNEENSIS collection" id="ABBRID0EOLBK" xlink:type="simple">BOR/MOL</abbrev> 8499, <abbrev xmlns:xlink="http://www.w3.org/1999/xlink" xlink:title="specimens from the BORNEENSIS collection" id="ABBRID0ESLBK" xlink:type="simple">BOR/MOL</abbrev> 8510, <abbrev xmlns:xlink="http://www.w3.org/1999/xlink" xlink:title="specimens from the BORNEENSIS collection" id="ABBRID0EWLBK" xlink:type="simple">BOR/MOL</abbrev> 8511, <abbrev xmlns:xlink="http://www.w3.org/1999/xlink" xlink:title="specimens from the BORNEENSIS collection" id="ABBRID0E1LBK" xlink:type="simple">BOR/MOL</abbrev> 8521, <abbrev xmlns:xlink="http://www.w3.org/1999/xlink" xlink:title="specimens from the BORNEENSIS collection" id="ABBRID0E5LBK" xlink:type="simple">BOR/MOL</abbrev> 8852, <abbrev xmlns:xlink="http://www.w3.org/1999/xlink" xlink:title="specimens from the BORNEENSIS collection" id="ABBRID0ECMBK" xlink:type="simple">BOR/MOL</abbrev> 9719, <abbrev xmlns:xlink="http://www.w3.org/1999/xlink" xlink:title="specimens from the BORNEENSIS collection" id="ABBRID0EGMBK" xlink:type="simple">BOR/MOL</abbrev> 10366, <abbrev xmlns:xlink="http://www.w3.org/1999/xlink" xlink:title="specimens from the BORNEENSIS collection" id="ABBRID0EKMBK" xlink:type="simple">BOR/MOL</abbrev> 11117. <italic>Pulau Mengalum</italic>: <abbrev xmlns:xlink="http://www.w3.org/1999/xlink" xlink:title="specimens from the BORNEENSIS collection" id="ABBRID0EQMBK" xlink:type="simple">BOR/MOL</abbrev> 6158, <abbrev xmlns:xlink="http://www.w3.org/1999/xlink" xlink:title="specimens from the BORNEENSIS collection" id="ABBRID0EUMBK" xlink:type="simple">BOR/MOL</abbrev> 6167, <abbrev xmlns:xlink="http://www.w3.org/1999/xlink" xlink:title="specimens from the BORNEENSIS collection" id="ABBRID0EYMBK" xlink:type="simple">BOR/MOL</abbrev> 12327, <abbrev xmlns:xlink="http://www.w3.org/1999/xlink" xlink:title="specimens from the BORNEENSIS collection" id="ABBRID0E3MBK" xlink:type="simple">BOR/MOL</abbrev> 12329, <abbrev xmlns:xlink="http://www.w3.org/1999/xlink" xlink:title="specimens from the BORNEENSIS collection" id="ABBRID0EANBK" xlink:type="simple">BOR/MOL</abbrev> 12346, <abbrev xmlns:xlink="http://www.w3.org/1999/xlink" xlink:title="specimens from the BORNEENSIS collection" id="ABBRID0EENBK" xlink:type="simple">BOR/MOL</abbrev> 12348, <abbrev xmlns:xlink="http://www.w3.org/1999/xlink" xlink:title="specimens from the BORNEENSIS collection" id="ABBRID0EINBK" xlink:type="simple">BOR/MOL</abbrev> 12304, <abbrev xmlns:xlink="http://www.w3.org/1999/xlink" xlink:title="specimens from the BORNEENSIS collection" id="ABBRID0EMNBK" xlink:type="simple">BOR/MOL</abbrev> 12347. <italic>Pulau Sapangar</italic>: BOR/<!--PageBreak-->MOL 6783, <abbrev xmlns:xlink="http://www.w3.org/1999/xlink" xlink:title="specimens from the BORNEENSIS collection" id="ABBRID0EUNBK" xlink:type="simple">BOR/MOL</abbrev> 6785, <abbrev xmlns:xlink="http://www.w3.org/1999/xlink" xlink:title="specimens from the BORNEENSIS collection" id="ABBRID0EYNBK" xlink:type="simple">BOR/MOL</abbrev> 6787, <abbrev xmlns:xlink="http://www.w3.org/1999/xlink" xlink:title="specimens from the BORNEENSIS collection" id="ABBRID0E3NBK" xlink:type="simple">BOR/MOL</abbrev> 6790, <abbrev xmlns:xlink="http://www.w3.org/1999/xlink" xlink:title="specimens from the BORNEENSIS collection" id="ABBRID0EAOBK" xlink:type="simple">BOR/MOL</abbrev> 6793, <abbrev xmlns:xlink="http://www.w3.org/1999/xlink" xlink:title="specimens from the BORNEENSIS collection" id="ABBRID0EEOBK" xlink:type="simple">BOR/MOL</abbrev> 6795, <abbrev xmlns:xlink="http://www.w3.org/1999/xlink" xlink:title="specimens from the BORNEENSIS collection" id="ABBRID0EIOBK" xlink:type="simple">BOR/MOL</abbrev> 6797, <abbrev xmlns:xlink="http://www.w3.org/1999/xlink" xlink:title="specimens from the BORNEENSIS collection" id="ABBRID0EMOBK" xlink:type="simple">BOR/MOL</abbrev> 6779, <abbrev xmlns:xlink="http://www.w3.org/1999/xlink" xlink:title="specimens from the BORNEENSIS collection" id="ABBRID0EQOBK" xlink:type="simple">BOR/MOL</abbrev> 6781, <abbrev xmlns:xlink="http://www.w3.org/1999/xlink" xlink:title="specimens from the BORNEENSIS collection" id="ABBRID0EUOBK" xlink:type="simple">BOR/MOL</abbrev> 12007, <abbrev xmlns:xlink="http://www.w3.org/1999/xlink" xlink:title="specimens from the BORNEENSIS collection" id="ABBRID0EYOBK" xlink:type="simple">BOR/MOL</abbrev> 12008, <abbrev xmlns:xlink="http://www.w3.org/1999/xlink" xlink:title="specimens from the BORNEENSIS collection" id="ABBRID0E3OBK" xlink:type="simple">BOR/MOL</abbrev> 12009, <abbrev xmlns:xlink="http://www.w3.org/1999/xlink" xlink:title="specimens from the BORNEENSIS collection" id="ABBRID0EAPBK" xlink:type="simple">BOR/MOL</abbrev> 11972, <abbrev xmlns:xlink="http://www.w3.org/1999/xlink" xlink:title="specimens from the BORNEENSIS collection" id="ABBRID0EEPBK" xlink:type="simple">BOR/MOL</abbrev> 11973, <abbrev xmlns:xlink="http://www.w3.org/1999/xlink" xlink:title="specimens from the BORNEENSIS collection" id="ABBRID0EIPBK" xlink:type="simple">BOR/MOL</abbrev> 11992, <abbrev xmlns:xlink="http://www.w3.org/1999/xlink" xlink:title="specimens from the BORNEENSIS collection" id="ABBRID0EMPBK" xlink:type="simple">BOR/MOL</abbrev> 12010, <abbrev xmlns:xlink="http://www.w3.org/1999/xlink" xlink:title="specimens from the BORNEENSIS collection" id="ABBRID0EQPBK" xlink:type="simple">BOR/MOL</abbrev> 12017, <abbrev xmlns:xlink="http://www.w3.org/1999/xlink" xlink:title="specimens from the BORNEENSIS collection" id="ABBRID0EUPBK" xlink:type="simple">BOR/MOL</abbrev> 12018, <abbrev xmlns:xlink="http://www.w3.org/1999/xlink" xlink:title="specimens from the BORNEENSIS collection" id="ABBRID0EYPBK" xlink:type="simple">BOR/MOL</abbrev> 12019, <abbrev xmlns:xlink="http://www.w3.org/1999/xlink" xlink:title="specimens from the BORNEENSIS collection" id="ABBRID0E3PBK" xlink:type="simple">BOR/MOL</abbrev> 12020, <abbrev xmlns:xlink="http://www.w3.org/1999/xlink" xlink:title="specimens from the BORNEENSIS collection" id="ABBRID0EAQBK" xlink:type="simple">BOR/MOL</abbrev> 12021. <italic>Pulau Kuraman</italic>: <abbrev xmlns:xlink="http://www.w3.org/1999/xlink" xlink:title="specimens from the BORNEENSIS collection" id="ABBRID0EGQBK" xlink:type="simple">BOR/MOL</abbrev> 8613, <abbrev xmlns:xlink="http://www.w3.org/1999/xlink" xlink:title="specimens from the BORNEENSIS collection" id="ABBRID0EKQBK" xlink:type="simple">BOR/MOL</abbrev> 8627, <abbrev xmlns:xlink="http://www.w3.org/1999/xlink" xlink:title="specimens from the BORNEENSIS collection" id="ABBRID0EOQBK" xlink:type="simple">BOR/MOL</abbrev> 8628, <abbrev xmlns:xlink="http://www.w3.org/1999/xlink" xlink:title="specimens from the BORNEENSIS collection" id="ABBRID0ESQBK" xlink:type="simple">BOR/MOL</abbrev> 8633, <abbrev xmlns:xlink="http://www.w3.org/1999/xlink" xlink:title="specimens from the BORNEENSIS collection" id="ABBRID0EWQBK" xlink:type="simple">BOR/MOL</abbrev> 8637, <abbrev xmlns:xlink="http://www.w3.org/1999/xlink" xlink:title="specimens from the BORNEENSIS collection" id="ABBRID0E1QBK" xlink:type="simple">BOR/MOL</abbrev> 8645, <abbrev xmlns:xlink="http://www.w3.org/1999/xlink" xlink:title="specimens from the BORNEENSIS collection" id="ABBRID0E5QBK" xlink:type="simple">BOR/MOL</abbrev> 8648, <abbrev xmlns:xlink="http://www.w3.org/1999/xlink" xlink:title="specimens from the BORNEENSIS collection" id="ABBRID0ECRBK" xlink:type="simple">BOR/MOL</abbrev> 8654, <abbrev xmlns:xlink="http://www.w3.org/1999/xlink" xlink:title="specimens from the BORNEENSIS collection" id="ABBRID0EGRBK" xlink:type="simple">BOR/MOL</abbrev> 12104, <abbrev xmlns:xlink="http://www.w3.org/1999/xlink" xlink:title="specimens from the BORNEENSIS collection" id="ABBRID0EKRBK" xlink:type="simple">BOR/MOL</abbrev> 12113, <abbrev xmlns:xlink="http://www.w3.org/1999/xlink" xlink:title="specimens from the BORNEENSIS collection" id="ABBRID0EORBK" xlink:type="simple">BOR/MOL</abbrev> 12119, <abbrev xmlns:xlink="http://www.w3.org/1999/xlink" xlink:title="specimens from the BORNEENSIS collection" id="ABBRID0ESRBK" xlink:type="simple">BOR/MOL</abbrev> 12121, <abbrev xmlns:xlink="http://www.w3.org/1999/xlink" xlink:title="specimens from the BORNEENSIS collection" id="ABBRID0EWRBK" xlink:type="simple">BOR/MOL</abbrev> 12122, <abbrev xmlns:xlink="http://www.w3.org/1999/xlink" xlink:title="specimens from the BORNEENSIS collection" id="ABBRID0E1RBK" xlink:type="simple">BOR/MOL</abbrev> 12132, <abbrev xmlns:xlink="http://www.w3.org/1999/xlink" xlink:title="specimens from the BORNEENSIS collection" id="ABBRID0E5RBK" xlink:type="simple">BOR/MOL</abbrev> 12133, <abbrev xmlns:xlink="http://www.w3.org/1999/xlink" xlink:title="specimens from the BORNEENSIS collection" id="ABBRID0ECSBK" xlink:type="simple">BOR/MOL</abbrev> 12135, <abbrev xmlns:xlink="http://www.w3.org/1999/xlink" xlink:title="specimens from the BORNEENSIS collection" id="ABBRID0EGSBK" xlink:type="simple">BOR/MOL</abbrev> 12141, <abbrev xmlns:xlink="http://www.w3.org/1999/xlink" xlink:title="specimens from the BORNEENSIS collection" id="ABBRID0EKSBK" xlink:type="simple">BOR/MOL</abbrev> 12142, <abbrev xmlns:xlink="http://www.w3.org/1999/xlink" xlink:title="specimens from the BORNEENSIS collection" id="ABBRID0EOSBK" xlink:type="simple">BOR/MOL</abbrev> 12146. <italic>Pulau Rusukan Besar</italic>: <abbrev xmlns:xlink="http://www.w3.org/1999/xlink" xlink:title="specimens from the BORNEENSIS collection" id="ABBRID0EUSBK" xlink:type="simple">BOR/MOL</abbrev> 12264, <abbrev xmlns:xlink="http://www.w3.org/1999/xlink" xlink:title="specimens from the BORNEENSIS collection" id="ABBRID0EYSBK" xlink:type="simple">BOR/MOL</abbrev> 12269.</p></tp:treatment-sec><tp:treatment-sec sec-type="distribution" id="SECID0E3SBK"><title>Distribution in Sabah.</title><p>
              <italic>Island</italic>: [West] Pulau Gaya, Pulau Mengalum, Pulau Sapangar, Pulau Kuraman, Pulau Rusukan Besar; [North] Pulau Banggi, Pulau Balambangan. <italic>Mainland</italic>: West Coast Division, Interior Division, Sandakan Division, and Tawau Division.</p></tp:treatment-sec><tp:treatment-sec sec-type="remarks" id="SECID0EGTBK"><title>Remarks.</title><p>Endemic and widespread in Sabah.</p></tp:treatment-sec><tp:treatment-sec><!--Section generated to contain objects referenced in tp:taxon-treatment.--><fig id="F16" position="float" orientation="portrait"><label>Figure 16.</label><caption><p>Family <tp:taxon-name><tp:taxon-name-part taxon-name-part-type="family">Dyakiidae</tp:taxon-name-part></tp:taxon-name>. <bold>A</bold> <italic><tp:taxon-name><tp:taxon-name-part taxon-name-part-type="genus" reg="Everettia">Everettia</tp:taxon-name-part> <tp:taxon-name-part taxon-name-part-type="species" reg="jucunda">jucunda</tp:taxon-name-part></tp:taxon-name></italic> (<abbrev xmlns:xlink="http://www.w3.org/1999/xlink" xlink:title="specimens from the BORNEENSIS collection" id="ABBRID0E6ABK" xlink:type="simple">BOR/MOL</abbrev> 8419) <bold>B</bold> <italic><tp:taxon-name><tp:taxon-name-part taxon-name-part-type="genus" reg="Everettia">Everettia</tp:taxon-name-part> <tp:taxon-name-part taxon-name-part-type="species" reg="subconsul">subconsul</tp:taxon-name-part></tp:taxon-name></italic> (<abbrev xmlns:xlink="http://www.w3.org/1999/xlink" xlink:title="specimens from the BORNEENSIS collection" id="ABBRID0EQBBK" xlink:type="simple">BOR/MOL</abbrev> 12121) <bold>C</bold> <italic><tp:taxon-name><tp:taxon-name-part taxon-name-part-type="genus" reg="Everettia">Everettia</tp:taxon-name-part></tp:taxon-name></italic> sp. (<abbrev xmlns:xlink="http://www.w3.org/1999/xlink" xlink:title="specimens from the BORNEENSIS collection" id="ABBRID0E4BBK" xlink:type="simple">BOR/MOL</abbrev> 12491) <bold>D</bold> <italic><tp:taxon-name><tp:taxon-name-part taxon-name-part-type="genus" reg="Quantula">Quantula</tp:taxon-name-part> <tp:taxon-name-part taxon-name-part-type="species" reg="striata">striata</tp:taxon-name-part></tp:taxon-name></italic> (<abbrev xmlns:xlink="http://www.w3.org/1999/xlink" xlink:title="specimens from the BORNEENSIS collection" id="ABBRID0EOCBK" xlink:type="simple">BOR/MOL</abbrev> 7923).</p></caption><graphic xmlns:xlink="http://www.w3.org/1999/xlink" xlink:href="zookeys-673-049-g016.jpg" position="float" orientation="portrait" xlink:type="simple" id="oo_135678.jpg"/></fig></tp:treatment-sec><ref-list><ref id="B48"><mixed-citation xmlns:xlink="http://www.w3.org/1999/xlink" xlink:type="simple">
          <person-group><name name-style="western"><surname>Smith</surname><given-names>EA</given-names></name></person-group> (<year>1887</year>) <article-title>Descriptions of some new species of land-shells from Sumatra, Java, and Borneo.</article-title> <source>Journal of Natural History</source> <volume>20</volume>(<issue>116</issue>): <fpage>130</fpage>–<lpage>133</lpage>. <ext-link xlink:type="simple" ext-link-type="doi" xlink:href="10.1080/00222938709460023">https://doi.org/10.1080/00222938709460023</ext-link></mixed-citation></ref></ref-list></tp:taxon-treatment>
