# Supplementary material for: A checklist of land snails from the west coast islands of Sabah, Borneo (Mollusca, Gastropoda)
Source: Zookeys. 2017 May 12;(673):49–104. doi: 10.3897/zookeys.673.12422 (PMC5523196; doi:10.3897/zookeys.673.12422)
Supplement: XML Treatment for Pythia chrysostoma [file zookeys.673.12422-treatment48.xml]

<!DOCTYPE tp:taxon-treatment
  PUBLIC "-//TaxonX//DTD Taxonomic Treatment Publishing DTD v0 20100105//EN" "tax-treatment-NSO.dtd">
<tp:taxon-treatment xmlns:tp="http://www.plazi.org/taxpub"><tp:treatment-meta><kwd-group><label>Taxon classification</label><kwd><named-content xmlns:xlink="http://www.w3.org/1999/xlink" content-type="kingdom">Animalia</named-content></kwd><kwd><named-content xmlns:xlink="http://www.w3.org/1999/xlink" content-type="order">Archaeopulmonata</named-content></kwd><kwd><named-content xmlns:xlink="http://www.w3.org/1999/xlink" content-type="family">Ellobiidae</named-content></kwd></kwd-group><mixed-citation publication-type="journal"><person-group><name><surname>Phung</surname><given-names>Chee-Chean</given-names></name><name><surname>Yu</surname><given-names>Fred Tuh Yit</given-names></name><name><surname>Liew</surname><given-names>Thor-Seng</given-names></name></person-group><article-title>A checklist of land snails from the west coast islands of Sabah, Borneo (<tp:taxon-name><tp:taxon-name-part taxon-name-part-type="phylum">Mollusca</tp:taxon-name-part></tp:taxon-name>, <tp:taxon-name><tp:taxon-name-part taxon-name-part-type="class">Gastropoda</tp:taxon-name-part></tp:taxon-name>)</article-title><source>Zookeys</source><day>12</day><month>5</month><year>2017</year><volume>2017</volume><issue>673</issue><fpage>49</fpage><lpage>104</lpage><pub-id pub-id-type="doi">10.3897/zookeys.673.12422</pub-id></mixed-citation></tp:treatment-meta><tp:nomenclature><tp:taxon-name>
                <tp:taxon-name-part taxon-name-part-type="genus" reg="Pythia">Pythia</tp:taxon-name-part>
                <tp:taxon-name-part taxon-name-part-type="species" reg="chrysostoma">chrysostoma</tp:taxon-name-part>
              </tp:taxon-name><tp:taxon-authority>Tapparone Canefri, 1883</tp:taxon-authority><xref ref-type="fig" rid="F17">Figure 17</xref></tp:nomenclature><tp:treatment-sec sec-type="type locality" id="SECID0EC4BK"><title>Type locality.</title><p>“Indonesia: North Maluku: Ternate–near house of Sultan” (<xref ref-type="bibr" rid="B52">Tapparone Canefri 1883</xref>)</p><fig id="F17" position="float" orientation="portrait"><label>Figure 17.</label><caption><p>Family <tp:taxon-name><tp:taxon-name-part taxon-name-part-type="family">Ellobiidae</tp:taxon-name-part></tp:taxon-name>. <italic><tp:taxon-name><tp:taxon-name-part taxon-name-part-type="genus" reg="Pythia">Pythia</tp:taxon-name-part> <tp:taxon-name-part taxon-name-part-type="species" reg="chrysostoma">chrysostoma</tp:taxon-name-part></tp:taxon-name></italic> (<abbrev xmlns:xlink="http://www.w3.org/1999/xlink" xlink:title="specimens from the BORNEENSIS collection" id="ABBRID0EE5BK" xlink:type="simple">BOR/MOL</abbrev> 12272).</p></caption><graphic xmlns:xlink="http://www.w3.org/1999/xlink" xlink:href="zookeys-673-049-g017.jpg" position="float" orientation="portrait" xlink:type="simple" id="oo_135679.jpg"/></fig></tp:treatment-sec><tp:treatment-sec sec-type="material" id="SECID0EN5BK"><title>Examined materials.</title><p>
              <italic>Pulau Tiga</italic>: <abbrev xmlns:xlink="http://www.w3.org/1999/xlink" xlink:title="specimens from the BORNEENSIS collection" id="ABBRID0EV5BK" xlink:type="simple">BOR/MOL</abbrev> 6605, <abbrev xmlns:xlink="http://www.w3.org/1999/xlink" xlink:title="specimens from the BORNEENSIS collection" id="ABBRID0EZ5BK" xlink:type="simple">BOR/MOL</abbrev> 7866, <abbrev xmlns:xlink="http://www.w3.org/1999/xlink" xlink:title="specimens from the BORNEENSIS collection" id="ABBRID0E45BK" xlink:type="simple">BOR/MOL</abbrev> 8429, <abbrev xmlns:xlink="http://www.w3.org/1999/xlink" xlink:title="specimens from the BORNEENSIS collection" id="ABBRID0EB6BK" xlink:type="simple">BOR/MOL</abbrev> 11106. <italic>Pulau Gaya</italic>: <abbrev xmlns:xlink="http://www.w3.org/1999/xlink" xlink:title="specimens from the BORNEENSIS collection" id="ABBRID0EH6BK" xlink:type="simple">BOR/MOL</abbrev> 6619, <abbrev xmlns:xlink="http://www.w3.org/1999/xlink" xlink:title="specimens from the BORNEENSIS collection" id="ABBRID0EL6BK" xlink:type="simple">BOR/MOL</abbrev> 6673, <abbrev xmlns:xlink="http://www.w3.org/1999/xlink" xlink:title="specimens from the BORNEENSIS collection" id="ABBRID0EP6BK" xlink:type="simple">BOR/MOL</abbrev> 6690, <abbrev xmlns:xlink="http://www.w3.org/1999/xlink" xlink:title="specimens from the BORNEENSIS collection" id="ABBRID0ET6BK" xlink:type="simple">BOR/MOL</abbrev> 8484, <abbrev xmlns:xlink="http://www.w3.org/1999/xlink" xlink:title="specimens from the BORNEENSIS collection" id="ABBRID0EX6BK" xlink:type="simple">BOR/MOL</abbrev> 8512. <italic>Pulau Sapangar</italic>: <abbrev xmlns:xlink="http://www.w3.org/1999/xlink" xlink:title="specimens from the BORNEENSIS collection" id="ABBRID0E46BK" xlink:type="simple">BOR/MOL</abbrev> <!--PageBreak-->6798, <abbrev xmlns:xlink="http://www.w3.org/1999/xlink" xlink:title="specimens from the BORNEENSIS collection" id="ABBRID0EDACK" xlink:type="simple">BOR/MOL</abbrev> 12003, <abbrev xmlns:xlink="http://www.w3.org/1999/xlink" xlink:title="specimens from the BORNEENSIS collection" id="ABBRID0EHACK" xlink:type="simple">BOR/MOL</abbrev> 12004, <abbrev xmlns:xlink="http://www.w3.org/1999/xlink" xlink:title="specimens from the BORNEENSIS collection" id="ABBRID0ELACK" xlink:type="simple">BOR/MOL</abbrev> 12016. <italic>Pulau Udar Besar</italic>: <abbrev xmlns:xlink="http://www.w3.org/1999/xlink" xlink:title="specimens from the BORNEENSIS collection" id="ABBRID0ERACK" xlink:type="simple">BOR/MOL</abbrev> 6801, <abbrev xmlns:xlink="http://www.w3.org/1999/xlink" xlink:title="specimens from the BORNEENSIS collection" id="ABBRID0EVACK" xlink:type="simple">BOR/MOL</abbrev> 11077, <abbrev xmlns:xlink="http://www.w3.org/1999/xlink" xlink:title="specimens from the BORNEENSIS collection" id="ABBRID0EZACK" xlink:type="simple">BOR/MOL</abbrev> 11078. <italic>Pulau Mantanani Besar</italic>: <abbrev xmlns:xlink="http://www.w3.org/1999/xlink" xlink:title="specimens from the BORNEENSIS collection" id="ABBRID0E6ACK" xlink:type="simple">BOR/MOL</abbrev> 7167. <italic>Pulau Mantanani Kecil</italic>: <abbrev xmlns:xlink="http://www.w3.org/1999/xlink" xlink:title="specimens from the BORNEENSIS collection" id="ABBRID0EFBCK" xlink:type="simple">BOR/MOL</abbrev> 7197. <italic>Pulau Lungisan</italic>: <abbrev xmlns:xlink="http://www.w3.org/1999/xlink" xlink:title="specimens from the BORNEENSIS collection" id="ABBRID0ELBCK" xlink:type="simple">BOR/MOL</abbrev> 3751. <italic>Pulau Dinawan</italic>: <abbrev xmlns:xlink="http://www.w3.org/1999/xlink" xlink:title="specimens from the BORNEENSIS collection" id="ABBRID0ERBCK" xlink:type="simple">BOR/MOL</abbrev> 7699. <italic>Pulau Labuan</italic>: <abbrev xmlns:xlink="http://www.w3.org/1999/xlink" xlink:title="specimens from the BORNEENSIS collection" id="ABBRID0EXBCK" xlink:type="simple">BOR/MOL</abbrev> 8810, <abbrev xmlns:xlink="http://www.w3.org/1999/xlink" xlink:title="specimens from the BORNEENSIS collection" id="ABBRID0E2BCK" xlink:type="simple">BOR/MOL</abbrev> 12164. <italic>Pulau Mamutik</italic>: <abbrev xmlns:xlink="http://www.w3.org/1999/xlink" xlink:title="specimens from the BORNEENSIS collection" id="ABBRID0EBCCK" xlink:type="simple">BOR/MOL</abbrev> 10002, <abbrev xmlns:xlink="http://www.w3.org/1999/xlink" xlink:title="specimens from the BORNEENSIS collection" id="ABBRID0EFCCK" xlink:type="simple">BOR/MOL</abbrev> 10010, <abbrev xmlns:xlink="http://www.w3.org/1999/xlink" xlink:title="specimens from the BORNEENSIS collection" id="ABBRID0EJCCK" xlink:type="simple">BOR/MOL</abbrev> 10026. <italic>Pulau Sulug</italic>: <abbrev xmlns:xlink="http://www.w3.org/1999/xlink" xlink:title="specimens from the BORNEENSIS collection" id="ABBRID0EPCCK" xlink:type="simple">BOR/MOL</abbrev> 10342, <abbrev xmlns:xlink="http://www.w3.org/1999/xlink" xlink:title="specimens from the BORNEENSIS collection" id="ABBRID0ETCCK" xlink:type="simple">BOR/MOL</abbrev> 10347. <italic>Pulau Manukan</italic>: <abbrev xmlns:xlink="http://www.w3.org/1999/xlink" xlink:title="specimens from the BORNEENSIS collection" id="ABBRID0EZCCK" xlink:type="simple">BOR/MOL</abbrev> 10343, <abbrev xmlns:xlink="http://www.w3.org/1999/xlink" xlink:title="specimens from the BORNEENSIS collection" id="ABBRID0E4CCK" xlink:type="simple">BOR/MOL</abbrev> 10344. <italic>Pulau Peduk</italic>: <abbrev xmlns:xlink="http://www.w3.org/1999/xlink" xlink:title="specimens from the BORNEENSIS collection" id="ABBRID0EDDCK" xlink:type="simple">BOR/MOL</abbrev> 10357. <italic>Pulau Papan</italic>: <abbrev xmlns:xlink="http://www.w3.org/1999/xlink" xlink:title="specimens from the BORNEENSIS collection" id="ABBRID0EJDCK" xlink:type="simple">BOR/MOL</abbrev> 12062. <italic>Pulau Mengalum</italic>: <abbrev xmlns:xlink="http://www.w3.org/1999/xlink" xlink:title="specimens from the BORNEENSIS collection" id="ABBRID0EPDCK" xlink:type="simple">BOR/MOL</abbrev> 12325, <abbrev xmlns:xlink="http://www.w3.org/1999/xlink" xlink:title="specimens from the BORNEENSIS collection" id="ABBRID0ETDCK" xlink:type="simple">BOR/MOL</abbrev> 12277, <abbrev xmlns:xlink="http://www.w3.org/1999/xlink" xlink:title="specimens from the BORNEENSIS collection" id="ABBRID0EXDCK" xlink:type="simple">BOR/MOL</abbrev> 12280, <abbrev xmlns:xlink="http://www.w3.org/1999/xlink" xlink:title="specimens from the BORNEENSIS collection" id="ABBRID0E2DCK" xlink:type="simple">BOR/MOL</abbrev> 12281, <abbrev xmlns:xlink="http://www.w3.org/1999/xlink" xlink:title="specimens from the BORNEENSIS collection" id="ABBRID0E6DCK" xlink:type="simple">BOR/MOL</abbrev> 12285. <italic>Pulau Rusukan Kecil</italic>: <abbrev xmlns:xlink="http://www.w3.org/1999/xlink" xlink:title="specimens from the BORNEENSIS collection" id="ABBRID0EFECK" xlink:type="simple">BOR/MOL</abbrev> 12158, <abbrev xmlns:xlink="http://www.w3.org/1999/xlink" xlink:title="specimens from the BORNEENSIS collection" id="ABBRID0EJECK" xlink:type="simple">BOR/MOL</abbrev> 12159. <italic>Pulau Kuraman</italic>: <abbrev xmlns:xlink="http://www.w3.org/1999/xlink" xlink:title="specimens from the BORNEENSIS collection" id="ABBRID0EPECK" xlink:type="simple">BOR/MOL</abbrev> 12137. <italic>Pulau Rusukan Besar</italic>: <abbrev xmlns:xlink="http://www.w3.org/1999/xlink" xlink:title="specimens from the BORNEENSIS collection" id="ABBRID0EVECK" xlink:type="simple">BOR/MOL</abbrev> 12272. <italic>Pulau Usukan</italic>: <abbrev xmlns:xlink="http://www.w3.org/1999/xlink" xlink:title="specimens from the BORNEENSIS collection" id="ABBRID0E2ECK" xlink:type="simple">BOR/MOL</abbrev> 12275. <italic>Pulau Burong</italic>: <abbrev xmlns:xlink="http://www.w3.org/1999/xlink" xlink:title="specimens from the BORNEENSIS collection" id="ABBRID0EBFCK" xlink:type="simple">BOR/MOL</abbrev> 12334.</p></tp:treatment-sec><tp:treatment-sec sec-type="distribution" id="SECID0EFFCK"><title>Distribution in Sabah.</title><p>
              <italic>Island</italic>: [West] Mantanani group, Tunku Abdul Rahman Park, Labuan Marine Park, Pulau Tiga, Pulau Mengalum, Pulau Labuan, Pulau Papan, Pulau Usukan, Pulau Burong, Pulau Sapangar, Pulau Udar Besar; [North] Pulau Balambangan; [East] Pulau Bod Gaya, Pulau Sebangkat, Pulau Mantabuan, Pulau Sibuan, Pulau Maiga, Pulau Bohey Dulang. <italic>Mainland</italic>: Kudat Division, Tawau Division</p></tp:treatment-sec><tp:treatment-sec sec-type="remarks" id="SECID0EPFCK"><title>Remarks.</title><p>Widespread in Sabah.</p></tp:treatment-sec><ref-list><ref id="B52"><mixed-citation xmlns:xlink="http://www.w3.org/1999/xlink" xlink:type="simple">
          <person-group><name name-style="western"><surname>Tapparone Canefri</surname><given-names>CM</given-names></name></person-group> (<year>1883</year>) <article-title>Fauna malacologica della Nuova Guinea e delle Isole adiacenti, 1. Molluschi estramarina. Annali del Museo civivo Storia natural di Genova.</article-title> <source>Giacomo Doria</source> <volume>19</volume>: <fpage>1</fpage>–<lpage>313</lpage>.</mixed-citation></ref></ref-list></tp:taxon-treatment>
