# Supplementary material for: A checklist of land snails from the west coast islands of Sabah, Borneo (Mollusca, Gastropoda)
Source: Zookeys. 2017 May 12;(673):49–104. doi: 10.3897/zookeys.673.12422 (PMC5523196; doi:10.3897/zookeys.673.12422)
Supplement: XML Treatment for Kaliella doliolum [file zookeys.673.12422-treatment49.xml]

<!DOCTYPE tp:taxon-treatment
  PUBLIC "-//TaxonX//DTD Taxonomic Treatment Publishing DTD v0 20100105//EN" "tax-treatment-NSO.dtd">
<tp:taxon-treatment xmlns:tp="http://www.plazi.org/taxpub"><tp:treatment-meta><kwd-group><label>Taxon classification</label><kwd><named-content xmlns:xlink="http://www.w3.org/1999/xlink" content-type="kingdom">Animalia</named-content></kwd><kwd><named-content xmlns:xlink="http://www.w3.org/1999/xlink" content-type="order">Stylommatophora</named-content></kwd><kwd><named-content xmlns:xlink="http://www.w3.org/1999/xlink" content-type="family">Euconulidae</named-content></kwd></kwd-group><mixed-citation publication-type="journal"><person-group><name><surname>Phung</surname><given-names>Chee-Chean</given-names></name><name><surname>Yu</surname><given-names>Fred Tuh Yit</given-names></name><name><surname>Liew</surname><given-names>Thor-Seng</given-names></name></person-group><article-title>A checklist of land snails from the west coast islands of Sabah, Borneo (<tp:taxon-name><tp:taxon-name-part taxon-name-part-type="phylum">Mollusca</tp:taxon-name-part></tp:taxon-name>, <tp:taxon-name><tp:taxon-name-part taxon-name-part-type="class">Gastropoda</tp:taxon-name-part></tp:taxon-name>)</article-title><source>Zookeys</source><day>12</day><month>5</month><year>2017</year><volume>2017</volume><issue>673</issue><fpage>49</fpage><lpage>104</lpage><pub-id pub-id-type="doi">10.3897/zookeys.673.12422</pub-id></mixed-citation></tp:treatment-meta><tp:nomenclature><tp:taxon-name>
                <tp:taxon-name-part taxon-name-part-type="genus" reg="Kaliella">Kaliella</tp:taxon-name-part>
                <tp:taxon-name-part taxon-name-part-type="species" reg="doliolum">doliolum</tp:taxon-name-part>
              </tp:taxon-name><tp:taxon-authority>(Pfeiffer, 1846)</tp:taxon-authority><xref ref-type="fig" rid="F18">Figure 18A</xref></tp:nomenclature><tp:treatment-sec sec-type="type locality" id="SECID0EFHCK"><title>Type locality.</title><p>“Philippines: Cebu: Sibonga” (<xref ref-type="bibr" rid="B33">Pfeiffer 1846</xref>)</p><fig id="F18" position="float" orientation="portrait"><label>Figure 18.</label><caption><p>Family <tp:taxon-name><tp:taxon-name-part taxon-name-part-type="family">Euconulidae</tp:taxon-name-part></tp:taxon-name>. <bold>A</bold> <italic><tp:taxon-name><tp:taxon-name-part taxon-name-part-type="genus" reg="Kaliella">Kaliella</tp:taxon-name-part> <tp:taxon-name-part taxon-name-part-type="species" reg="doliolum">doliolum</tp:taxon-name-part></tp:taxon-name></italic> (<abbrev xmlns:xlink="http://www.w3.org/1999/xlink" xlink:title="specimens from the BORNEENSIS collection" id="ABBRID0EJICK" xlink:type="simple">BOR/MOL</abbrev> 11994) <bold>B</bold> <italic><tp:taxon-name><tp:taxon-name-part taxon-name-part-type="genus" reg="Kaliella">Kaliella</tp:taxon-name-part> <tp:taxon-name-part taxon-name-part-type="species" reg="scandens">scandens</tp:taxon-name-part></tp:taxon-name></italic> (<abbrev xmlns:xlink="http://www.w3.org/1999/xlink" xlink:title="specimens from the BORNEENSIS collection" id="ABBRID0E1ICK" xlink:type="simple">BOR/MOL</abbrev> 6688) <bold>C</bold> <italic><tp:taxon-name><tp:taxon-name-part taxon-name-part-type="genus" reg="Kaliella">Kaliella</tp:taxon-name-part> <tp:taxon-name-part taxon-name-part-type="species" reg="dendrophila">dendrophila</tp:taxon-name-part></tp:taxon-name></italic> (<abbrev xmlns:xlink="http://www.w3.org/1999/xlink" xlink:title="specimens from the BORNEENSIS collection" id="ABBRID0ELJCK" xlink:type="simple">BOR/MOL</abbrev> 11971) *Juvenile <bold>D</bold> <italic><tp:taxon-name><tp:taxon-name-part taxon-name-part-type="genus" reg="Kaliella">Kaliella</tp:taxon-name-part> <tp:taxon-name-part taxon-name-part-type="species" reg="calculosa">calculosa</tp:taxon-name-part></tp:taxon-name></italic> (<abbrev xmlns:xlink="http://www.w3.org/1999/xlink" xlink:title="specimens from the BORNEENSIS collection" id="ABBRID0E3JCK" xlink:type="simple">BOR/MOL</abbrev> 10989) <bold>E</bold> <italic><tp:taxon-name><tp:taxon-name-part taxon-name-part-type="genus" reg="Kaliella">Kaliella</tp:taxon-name-part> <tp:taxon-name-part taxon-name-part-type="species" reg="microconus">microconus</tp:taxon-name-part></tp:taxon-name></italic> (<abbrev xmlns:xlink="http://www.w3.org/1999/xlink" xlink:title="specimens from the BORNEENSIS collection" id="ABBRID0ENKCK" xlink:type="simple">BOR/MOL</abbrev> 12202) <bold>F</bold> <italic><tp:taxon-name><tp:taxon-name-part taxon-name-part-type="genus" reg="Kaliella">Kaliella</tp:taxon-name-part> <tp:taxon-name-part taxon-name-part-type="species" reg="barrakporensis">barrakporensis</tp:taxon-name-part></tp:taxon-name></italic> (<abbrev xmlns:xlink="http://www.w3.org/1999/xlink" xlink:title="specimens from the BORNEENSIS collection" id="ABBRID0E5KCK" xlink:type="simple">BOR/MOL</abbrev> 12461) *Juvenile.</p></caption><graphic xmlns:xlink="http://www.w3.org/1999/xlink" xlink:href="zookeys-673-049-g018.jpg" position="float" orientation="portrait" xlink:type="simple" id="oo_135680.jpg"/></fig></tp:treatment-sec><tp:treatment-sec sec-type="material" id="SECID0EHLCK"><title>Examined materials.</title><p>
              <italic>Pulau Tiga</italic>: <abbrev xmlns:xlink="http://www.w3.org/1999/xlink" xlink:title="specimens from the BORNEENSIS collection" id="ABBRID0EPLCK" xlink:type="simple">BOR/MOL</abbrev> 853, <abbrev xmlns:xlink="http://www.w3.org/1999/xlink" xlink:title="specimens from the BORNEENSIS collection" id="ABBRID0ETLCK" xlink:type="simple">BOR/MOL</abbrev> 2701, <abbrev xmlns:xlink="http://www.w3.org/1999/xlink" xlink:title="specimens from the BORNEENSIS collection" id="ABBRID0EXLCK" xlink:type="simple">BOR/MOL</abbrev> 8609, <abbrev xmlns:xlink="http://www.w3.org/1999/xlink" xlink:title="specimens from the BORNEENSIS collection" id="ABBRID0E2LCK" xlink:type="simple">BOR/MOL</abbrev> 8610, <abbrev xmlns:xlink="http://www.w3.org/1999/xlink" xlink:title="specimens from the BORNEENSIS collection" id="ABBRID0E6LCK" xlink:type="simple">BOR/MOL</abbrev> 6593, <abbrev xmlns:xlink="http://www.w3.org/1999/xlink" xlink:title="specimens from the BORNEENSIS collection" id="ABBRID0EDMCK" xlink:type="simple">BOR/MOL</abbrev> 6600, <abbrev xmlns:xlink="http://www.w3.org/1999/xlink" xlink:title="specimens from the BORNEENSIS collection" id="ABBRID0EHMCK" xlink:type="simple">BOR/MOL</abbrev> 6614, <abbrev xmlns:xlink="http://www.w3.org/1999/xlink" xlink:title="specimens from the BORNEENSIS collection" id="ABBRID0ELMCK" xlink:type="simple">BOR/MOL</abbrev> 7862, <abbrev xmlns:xlink="http://www.w3.org/1999/xlink" xlink:title="specimens from the BORNEENSIS collection" id="ABBRID0EPMCK" xlink:type="simple">BOR/MOL</abbrev> 7864, <abbrev xmlns:xlink="http://www.w3.org/1999/xlink" xlink:title="specimens from the BORNEENSIS collection" id="ABBRID0ETMCK" xlink:type="simple">BOR/MOL</abbrev> 7865, <abbrev xmlns:xlink="http://www.w3.org/1999/xlink" xlink:title="specimens from the BORNEENSIS collection" id="ABBRID0EXMCK" xlink:type="simple">BOR/MOL</abbrev> 8412, <abbrev xmlns:xlink="http://www.w3.org/1999/xlink" xlink:title="specimens from the BORNEENSIS collection" id="ABBRID0E2MCK" xlink:type="simple">BOR/MOL</abbrev> 8433, <abbrev xmlns:xlink="http://www.w3.org/1999/xlink" xlink:title="specimens from the BORNEENSIS collection" id="ABBRID0E6MCK" xlink:type="simple">BOR/MOL</abbrev> 8420, <abbrev xmlns:xlink="http://www.w3.org/1999/xlink" xlink:title="specimens from the BORNEENSIS collection" id="ABBRID0EDNCK" xlink:type="simple">BOR/MOL</abbrev> 8599, <abbrev xmlns:xlink="http://www.w3.org/1999/xlink" xlink:title="specimens from the BORNEENSIS collection" id="ABBRID0EHNCK" xlink:type="simple">BOR/MOL</abbrev> 8600, <abbrev xmlns:xlink="http://www.w3.org/1999/xlink" xlink:title="specimens from the BORNEENSIS collection" id="ABBRID0ELNCK" xlink:type="simple">BOR/MOL</abbrev> 11082, <abbrev xmlns:xlink="http://www.w3.org/1999/xlink" xlink:title="specimens from the BORNEENSIS collection" id="ABBRID0EPNCK" xlink:type="simple">BOR/MOL</abbrev> 11097. <italic>Pulau Papan</italic>: <abbrev xmlns:xlink="http://www.w3.org/1999/xlink" xlink:title="specimens from the BORNEENSIS collection" id="ABBRID0EVNCK" xlink:type="simple">BOR/MOL</abbrev> 7823, <abbrev xmlns:xlink="http://www.w3.org/1999/xlink" xlink:title="specimens from the BORNEENSIS collection" id="ABBRID0EZNCK" xlink:type="simple">BOR/MOL</abbrev> 7824. <italic>Pulau Rusukan Besar</italic>: <abbrev xmlns:xlink="http://www.w3.org/1999/xlink" xlink:title="specimens from the BORNEENSIS collection" id="ABBRID0E6NCK" xlink:type="simple">BOR/MOL</abbrev> 8561, <abbrev xmlns:xlink="http://www.w3.org/1999/xlink" xlink:title="specimens from the BORNEENSIS collection" id="ABBRID0EDOCK" xlink:type="simple">BOR/MOL</abbrev> 8565, <abbrev xmlns:xlink="http://www.w3.org/1999/xlink" xlink:title="specimens from the BORNEENSIS collection" id="ABBRID0EHOCK" xlink:type="simple">BOR/MOL</abbrev> 8566, <abbrev xmlns:xlink="http://www.w3.org/1999/xlink" xlink:title="specimens from the BORNEENSIS collection" id="ABBRID0ELOCK" xlink:type="simple">BOR/MOL</abbrev> 12230, <abbrev xmlns:xlink="http://www.w3.org/1999/xlink" xlink:title="specimens from the BORNEENSIS collection" id="ABBRID0EPOCK" xlink:type="simple">BOR/MOL</abbrev> 12248, <abbrev xmlns:xlink="http://www.w3.org/1999/xlink" xlink:title="specimens from the BORNEENSIS collection" id="ABBRID0ETOCK" xlink:type="simple">BOR/MOL</abbrev> 12261. <italic>Pulau Kuraman</italic>: <abbrev xmlns:xlink="http://www.w3.org/1999/xlink" xlink:title="specimens from the BORNEENSIS collection" id="ABBRID0EZOCK" xlink:type="simple">BOR/MOL</abbrev> 8617, <abbrev xmlns:xlink="http://www.w3.org/1999/xlink" xlink:title="specimens from the BORNEENSIS collection" id="ABBRID0E4OCK" xlink:type="simple">BOR/MOL</abbrev> 8618, <abbrev xmlns:xlink="http://www.w3.org/1999/xlink" xlink:title="specimens from the BORNEENSIS collection" id="ABBRID0EBPCK" xlink:type="simple">BOR/MOL</abbrev> 8640, <abbrev xmlns:xlink="http://www.w3.org/1999/xlink" xlink:title="specimens from the BORNEENSIS collection" id="ABBRID0EFPCK" xlink:type="simple">BOR/MOL</abbrev> 8652, <abbrev xmlns:xlink="http://www.w3.org/1999/xlink" xlink:title="specimens from the BORNEENSIS collection" id="ABBRID0EJPCK" xlink:type="simple">BOR/MOL</abbrev> 8657, <abbrev xmlns:xlink="http://www.w3.org/1999/xlink" xlink:title="specimens from the BORNEENSIS collection" id="ABBRID0ENPCK" xlink:type="simple">BOR/MOL</abbrev> 12100, <abbrev xmlns:xlink="http://www.w3.org/1999/xlink" xlink:title="specimens from the BORNEENSIS collection" id="ABBRID0ERPCK" xlink:type="simple">BOR/MOL</abbrev> 12115, <abbrev xmlns:xlink="http://www.w3.org/1999/xlink" xlink:title="specimens from the BORNEENSIS collection" id="ABBRID0EVPCK" xlink:type="simple">BOR/MOL</abbrev> 12129, <abbrev xmlns:xlink="http://www.w3.org/1999/xlink" xlink:title="specimens from the BORNEENSIS collection" id="ABBRID0EZPCK" xlink:type="simple">BOR/MOL</abbrev> 12143. <italic>Pulau Labuan</italic>: <abbrev xmlns:xlink="http://www.w3.org/1999/xlink" xlink:title="specimens from the BORNEENSIS collection" id="ABBRID0E6PCK" xlink:type="simple">BOR/MOL</abbrev> 8668, <abbrev xmlns:xlink="http://www.w3.org/1999/xlink" xlink:title="specimens from the BORNEENSIS collection" id="ABBRID0EDQCK" xlink:type="simple">BOR/MOL</abbrev> 12455. <italic>Pulau Dinawan</italic>: <abbrev xmlns:xlink="http://www.w3.org/1999/xlink" xlink:title="specimens from the BORNEENSIS collection" id="ABBRID0EJQCK" xlink:type="simple">BOR/MOL</abbrev> 8913, <abbrev xmlns:xlink="http://www.w3.org/1999/xlink" xlink:title="specimens from the BORNEENSIS collection" id="ABBRID0ENQCK" xlink:type="simple">BOR/MOL</abbrev> 10991. <italic>Pulau Sulug</italic>: <abbrev xmlns:xlink="http://www.w3.org/1999/xlink" xlink:title="specimens from the BORNEENSIS collection" id="ABBRID0ETQCK" xlink:type="simple">BOR/MOL</abbrev> 10329, <abbrev xmlns:xlink="http://www.w3.org/1999/xlink" xlink:title="specimens from the BORNEENSIS collection" id="ABBRID0EXQCK" xlink:type="simple">BOR/MOL</abbrev> 10335. <italic>Pulau Sapangar</italic>: <abbrev xmlns:xlink="http://www.w3.org/1999/xlink" xlink:title="specimens from the BORNEENSIS collection" id="ABBRID0E4QCK" xlink:type="simple">BOR/MOL</abbrev> 11999, <abbrev xmlns:xlink="http://www.w3.org/1999/xlink" xlink:title="specimens from the BORNEENSIS collection" id="ABBRID0EBRCK" xlink:type="simple">BOR/MOL</abbrev> 11994. <italic>Pulau Mengalum</italic>: <abbrev xmlns:xlink="http://www.w3.org/1999/xlink" xlink:title="specimens from the BORNEENSIS collection" id="ABBRID0EHRCK" xlink:type="simple">BOR/MOL</abbrev> 12298, <abbrev xmlns:xlink="http://www.w3.org/1999/xlink" xlink:title="specimens from the BORNEENSIS collection" id="ABBRID0ELRCK" xlink:type="simple">BOR/MOL</abbrev> 12306, <abbrev xmlns:xlink="http://www.w3.org/1999/xlink" xlink:title="specimens from the BORNEENSIS collection" id="ABBRID0EPRCK" xlink:type="simple">BOR/MOL</abbrev> 12318. <italic>Pulau Pandan Pandan</italic>: <abbrev xmlns:xlink="http://www.w3.org/1999/xlink" xlink:title="specimens from the BORNEENSIS collection" id="ABBRID0EVRCK" xlink:type="simple">BOR/MOL</abbrev> 12468.</p></tp:treatment-sec><tp:treatment-sec sec-type="distribution" id="SECID0EZRCK"><title>Distribution in Sabah.</title><p>
              <italic>Island</italic>: [West] Pulau Tiga, Pulau Papan, Pulau Rusukan Besar, Pulau Kuraman, Pulau Labuan, Pulau Dinawan, Pulau Sulug, Pulau Sapangar, Pulau Mengalum, Pulau Pandan Pandan; [North] Pulau Banggi, Pulau Balambangan; [East] Pulau Bohey Dulang, Pulau Tetagan, Pulau Mantabuan, Pulau Sibuan, Pulau Maiga. <italic>Mainland</italic>: Interior Division and Sandakan Division.</p></tp:treatment-sec><tp:treatment-sec sec-type="remarks" id="SECID0EDSCK"><title>Remarks.</title><p>Widespread in Sabah.</p></tp:treatment-sec><ref-list><ref id="B33"><mixed-citation xmlns:xlink="http://www.w3.org/1999/xlink" xlink:type="simple">
          <person-group><name name-style="western"><surname>Pfeiffer</surname><given-names>L</given-names></name></person-group> (<year>1846</year>) <article-title>Descriptions of twenty new species of Helicea, belonging to the collection of H. Cuming, Esq.</article-title> <source>Proceedings of the Zoological Society, London</source> <volume>14</volume>: <fpage>37</fpage>–<lpage>43</lpage></mixed-citation></ref></ref-list></tp:taxon-treatment>
