# Supplementary material for: A checklist of land snails from the west coast islands of Sabah, Borneo (Mollusca, Gastropoda)
Source: Zookeys. 2017 May 12;(673):49–104. doi: 10.3897/zookeys.673.12422 (PMC5523196; doi:10.3897/zookeys.673.12422)
Supplement: XML Treatment for Kaliella dendrophila [file zookeys.673.12422-treatment51.xml]

<!DOCTYPE tp:taxon-treatment
  PUBLIC "-//TaxonX//DTD Taxonomic Treatment Publishing DTD v0 20100105//EN" "tax-treatment-NSO.dtd">
<tp:taxon-treatment xmlns:tp="http://www.plazi.org/taxpub"><tp:treatment-meta><kwd-group><label>Taxon classification</label><kwd><named-content xmlns:xlink="http://www.w3.org/1999/xlink" content-type="kingdom">Animalia</named-content></kwd><kwd><named-content xmlns:xlink="http://www.w3.org/1999/xlink" content-type="order">Stylommatophora</named-content></kwd><kwd><named-content xmlns:xlink="http://www.w3.org/1999/xlink" content-type="family">Euconulidae</named-content></kwd></kwd-group><mixed-citation publication-type="journal"><person-group><name><surname>Phung</surname><given-names>Chee-Chean</given-names></name><name><surname>Yu</surname><given-names>Fred Tuh Yit</given-names></name><name><surname>Liew</surname><given-names>Thor-Seng</given-names></name></person-group><article-title>A checklist of land snails from the west coast islands of Sabah, Borneo (<tp:taxon-name><tp:taxon-name-part taxon-name-part-type="phylum">Mollusca</tp:taxon-name-part></tp:taxon-name>, <tp:taxon-name><tp:taxon-name-part taxon-name-part-type="class">Gastropoda</tp:taxon-name-part></tp:taxon-name>)</article-title><source>Zookeys</source><day>12</day><month>5</month><year>2017</year><volume>2017</volume><issue>673</issue><fpage>49</fpage><lpage>104</lpage><pub-id pub-id-type="doi">10.3897/zookeys.673.12422</pub-id></mixed-citation></tp:treatment-meta><tp:nomenclature><tp:taxon-name>
                <tp:taxon-name-part taxon-name-part-type="genus" reg="Kaliella">Kaliella</tp:taxon-name-part>
                <tp:taxon-name-part taxon-name-part-type="species" reg="dendrophila">dendrophila</tp:taxon-name-part>
              </tp:taxon-name><tp:taxon-authority>(van Benthem Jutting, 1950)</tp:taxon-authority><xref ref-type="fig" rid="F18">Figure 18C</xref></tp:nomenclature><tp:treatment-sec sec-type="type locality" id="SECID0E65CK"><title>Type locality.</title><p>“Indonesia: Java” (<xref ref-type="bibr" rid="B54">van Benthem Jutting 1950</xref>)</p></tp:treatment-sec><tp:treatment-sec sec-type="material" id="SECID0EJ6CK"><title>Examined materials.</title><p>
              <italic>Pulau Sapangar</italic>: <abbrev xmlns:xlink="http://www.w3.org/1999/xlink" xlink:title="specimens from the BORNEENSIS collection" id="ABBRID0ER6CK" xlink:type="simple">BOR/MOL</abbrev> 6789, <abbrev xmlns:xlink="http://www.w3.org/1999/xlink" xlink:title="specimens from the BORNEENSIS collection" id="ABBRID0EV6CK" xlink:type="simple">BOR/MOL</abbrev> 11971, <abbrev xmlns:xlink="http://www.w3.org/1999/xlink" xlink:title="specimens from the BORNEENSIS collection" id="ABBRID0EZ6CK" xlink:type="simple">BOR/MOL</abbrev> 11981, <abbrev xmlns:xlink="http://www.w3.org/1999/xlink" xlink:title="specimens from the BORNEENSIS collection" id="ABBRID0E46CK" xlink:type="simple">BOR/MOL</abbrev> 11990. <italic>Pulau Mantukod</italic>: <abbrev xmlns:xlink="http://www.w3.org/1999/xlink" xlink:title="specimens from the BORNEENSIS collection" id="ABBRID0EDADK" xlink:type="simple">BOR/MOL</abbrev> 7859, <abbrev xmlns:xlink="http://www.w3.org/1999/xlink" xlink:title="specimens from the BORNEENSIS collection" id="ABBRID0EHADK" xlink:type="simple">BOR/MOL</abbrev> 11070, <abbrev xmlns:xlink="http://www.w3.org/1999/xlink" xlink:title="specimens from the BORNEENSIS collection" id="ABBRID0ELADK" xlink:type="simple">BOR/MOL</abbrev> 12464. <italic>Pulau Gaya</italic>: <abbrev xmlns:xlink="http://www.w3.org/1999/xlink" xlink:title="specimens from the BORNEENSIS collection" id="ABBRID0ERADK" xlink:type="simple">BOR/MOL</abbrev> 8462, <abbrev xmlns:xlink="http://www.w3.org/1999/xlink" xlink:title="specimens from the BORNEENSIS collection" id="ABBRID0EVADK" xlink:type="simple">BOR/MOL</abbrev> 8476. <italic>Pulau Dinawan</italic>: <abbrev xmlns:xlink="http://www.w3.org/1999/xlink" xlink:title="specimens from the BORNEENSIS collection" id="ABBRID0E2ADK" xlink:type="simple">BOR/MOL</abbrev> 9717, <abbrev xmlns:xlink="http://www.w3.org/1999/xlink" xlink:title="specimens from the BORNEENSIS collection" id="ABBRID0E6ADK" xlink:type="simple">BOR/MOL</abbrev> 8904. <italic>Pulau Sapi</italic>: <abbrev xmlns:xlink="http://www.w3.org/1999/xlink" xlink:title="specimens from the BORNEENSIS collection" id="ABBRID0EFBDK" xlink:type="simple">BOR/MOL</abbrev> 10296. <italic>Pulau Manukan</italic>: <abbrev xmlns:xlink="http://www.w3.org/1999/xlink" xlink:title="specimens from the BORNEENSIS collection" id="ABBRID0ELBDK" xlink:type="simple">BOR/MOL</abbrev> 10321. <italic>Pulau Mengalum</italic>: <abbrev xmlns:xlink="http://www.w3.org/1999/xlink" xlink:title="specimens from the BORNEENSIS collection" id="ABBRID0ERBDK" xlink:type="simple">BOR/MOL</abbrev> 12291.</p></tp:treatment-sec><tp:treatment-sec sec-type="distribution" id="SECID0EVBDK"><title>Distribution in Sabah.</title><p>
              <italic>Island</italic>: [West] Pulau Sapangar, Pulau Mantukod, Pulau Gaya, Pulau Dinawan, Pulau Sapi, Pulau Manukan, Pulau Mengalum. <italic>Mainland</italic>: Interior Division and Sandakan Division.</p></tp:treatment-sec><tp:treatment-sec sec-type="remarks" id="SECID0E6BDK"><title>Remarks.</title><p>Widespread in Sabah.</p></tp:treatment-sec><tp:treatment-sec><!--Section generated to contain objects referenced in tp:taxon-treatment.--><fig id="F18" position="float" orientation="portrait"><label>Figure 18.</label><caption><p>Family <tp:taxon-name><tp:taxon-name-part taxon-name-part-type="family">Euconulidae</tp:taxon-name-part></tp:taxon-name>. <bold>A</bold> <italic><tp:taxon-name><tp:taxon-name-part taxon-name-part-type="genus" reg="Kaliella">Kaliella</tp:taxon-name-part> <tp:taxon-name-part taxon-name-part-type="species" reg="doliolum">doliolum</tp:taxon-name-part></tp:taxon-name></italic> (<abbrev xmlns:xlink="http://www.w3.org/1999/xlink" xlink:title="specimens from the BORNEENSIS collection" id="ABBRID0EJICK" xlink:type="simple">BOR/MOL</abbrev> 11994) <bold>B</bold> <italic><tp:taxon-name><tp:taxon-name-part taxon-name-part-type="genus" reg="Kaliella">Kaliella</tp:taxon-name-part> <tp:taxon-name-part taxon-name-part-type="species" reg="scandens">scandens</tp:taxon-name-part></tp:taxon-name></italic> (<abbrev xmlns:xlink="http://www.w3.org/1999/xlink" xlink:title="specimens from the BORNEENSIS collection" id="ABBRID0E1ICK" xlink:type="simple">BOR/MOL</abbrev> 6688) <bold>C</bold> <italic><tp:taxon-name><tp:taxon-name-part taxon-name-part-type="genus" reg="Kaliella">Kaliella</tp:taxon-name-part> <tp:taxon-name-part taxon-name-part-type="species" reg="dendrophila">dendrophila</tp:taxon-name-part></tp:taxon-name></italic> (<abbrev xmlns:xlink="http://www.w3.org/1999/xlink" xlink:title="specimens from the BORNEENSIS collection" id="ABBRID0ELJCK" xlink:type="simple">BOR/MOL</abbrev> 11971) *Juvenile <bold>D</bold> <italic><tp:taxon-name><tp:taxon-name-part taxon-name-part-type="genus" reg="Kaliella">Kaliella</tp:taxon-name-part> <tp:taxon-name-part taxon-name-part-type="species" reg="calculosa">calculosa</tp:taxon-name-part></tp:taxon-name></italic> (<abbrev xmlns:xlink="http://www.w3.org/1999/xlink" xlink:title="specimens from the BORNEENSIS collection" id="ABBRID0E3JCK" xlink:type="simple">BOR/MOL</abbrev> 10989) <bold>E</bold> <italic><tp:taxon-name><tp:taxon-name-part taxon-name-part-type="genus" reg="Kaliella">Kaliella</tp:taxon-name-part> <tp:taxon-name-part taxon-name-part-type="species" reg="microconus">microconus</tp:taxon-name-part></tp:taxon-name></italic> (<abbrev xmlns:xlink="http://www.w3.org/1999/xlink" xlink:title="specimens from the BORNEENSIS collection" id="ABBRID0ENKCK" xlink:type="simple">BOR/MOL</abbrev> 12202) <bold>F</bold> <italic><tp:taxon-name><tp:taxon-name-part taxon-name-part-type="genus" reg="Kaliella">Kaliella</tp:taxon-name-part> <tp:taxon-name-part taxon-name-part-type="species" reg="barrakporensis">barrakporensis</tp:taxon-name-part></tp:taxon-name></italic> (<abbrev xmlns:xlink="http://www.w3.org/1999/xlink" xlink:title="specimens from the BORNEENSIS collection" id="ABBRID0E5KCK" xlink:type="simple">BOR/MOL</abbrev> 12461) *Juvenile.</p></caption><graphic xmlns:xlink="http://www.w3.org/1999/xlink" xlink:href="zookeys-673-049-g018.jpg" position="float" orientation="portrait" xlink:type="simple" id="oo_135680.jpg"/></fig></tp:treatment-sec><ref-list><ref id="B54"><mixed-citation xmlns:xlink="http://www.w3.org/1999/xlink" xlink:type="simple">
          <person-group><name name-style="western"><surname>van Benthem Jutting</surname><given-names>WSS</given-names></name></person-group> (<year>1950</year>) <article-title>Systematic studies on the non- marine <tp:taxon-name><tp:taxon-name-part taxon-name-part-type="phylum">Mollusca</tp:taxon-name-part></tp:taxon-name> of the Indo Australian Archipelago. II. Critical revision of the Javanese Pulmonate landshells of the families <tp:taxon-name><tp:taxon-name-part taxon-name-part-type="family">Helicarionidae</tp:taxon-name-part></tp:taxon-name>, <tp:taxon-name><tp:taxon-name-part taxon-name-part-type="family">Pleurodontidae</tp:taxon-name-part></tp:taxon-name>, <tp:taxon-name><tp:taxon-name-part taxon-name-part-type="family">Fruticicolidae</tp:taxon-name-part></tp:taxon-name> and <tp:taxon-name><tp:taxon-name-part taxon-name-part-type="family">Streptaxidae</tp:taxon-name-part></tp:taxon-name>.</article-title> <source>Treubia</source> <volume>20</volume>: <fpage>381</fpage>–<lpage>505</lpage>.</mixed-citation></ref></ref-list></tp:taxon-treatment>
