# Supplementary material for: A checklist of land snails from the west coast islands of Sabah, Borneo (Mollusca, Gastropoda)
Source: Zookeys. 2017 May 12;(673):49–104. doi: 10.3897/zookeys.673.12422 (PMC5523196; doi:10.3897/zookeys.673.12422)
Supplement: XML Treatment for Kaliella calculosa [file zookeys.673.12422-treatment52.xml]

<!DOCTYPE tp:taxon-treatment
  PUBLIC "-//TaxonX//DTD Taxonomic Treatment Publishing DTD v0 20100105//EN" "tax-treatment-NSO.dtd">
<tp:taxon-treatment xmlns:tp="http://www.plazi.org/taxpub"><tp:treatment-meta><kwd-group><label>Taxon classification</label><kwd><named-content xmlns:xlink="http://www.w3.org/1999/xlink" content-type="kingdom">Animalia</named-content></kwd><kwd><named-content xmlns:xlink="http://www.w3.org/1999/xlink" content-type="order">Stylommatophora</named-content></kwd><kwd><named-content xmlns:xlink="http://www.w3.org/1999/xlink" content-type="family">Euconulidae</named-content></kwd></kwd-group><mixed-citation publication-type="journal"><person-group><name><surname>Phung</surname><given-names>Chee-Chean</given-names></name><name><surname>Yu</surname><given-names>Fred Tuh Yit</given-names></name><name><surname>Liew</surname><given-names>Thor-Seng</given-names></name></person-group><article-title>A checklist of land snails from the west coast islands of Sabah, Borneo (<tp:taxon-name><tp:taxon-name-part taxon-name-part-type="phylum">Mollusca</tp:taxon-name-part></tp:taxon-name>, <tp:taxon-name><tp:taxon-name-part taxon-name-part-type="class">Gastropoda</tp:taxon-name-part></tp:taxon-name>)</article-title><source>Zookeys</source><day>12</day><month>5</month><year>2017</year><volume>2017</volume><issue>673</issue><fpage>49</fpage><lpage>104</lpage><pub-id pub-id-type="doi">10.3897/zookeys.673.12422</pub-id></mixed-citation></tp:treatment-meta><tp:nomenclature><tp:taxon-name>
                <tp:taxon-name-part taxon-name-part-type="genus" reg="Kaliella">Kaliella</tp:taxon-name-part>
                <tp:taxon-name-part taxon-name-part-type="species" reg="calculosa">calculosa</tp:taxon-name-part>
              </tp:taxon-name><tp:taxon-authority>(Gould, 1852)</tp:taxon-authority><xref ref-type="fig" rid="F18">Figure 18D</xref></tp:nomenclature><tp:treatment-sec sec-type="type locality" id="SECID0EMDDK"><title>Type locality.</title><p>“France Polynesia: Society Islands–Tahiti” (<xref ref-type="bibr" rid="B17">Gould 1852</xref>)</p></tp:treatment-sec><tp:treatment-sec sec-type="material" id="SECID0EWDDK"><title>Examined materials.</title><p>
              <italic>Pulau Gaya</italic>: <abbrev xmlns:xlink="http://www.w3.org/1999/xlink" xlink:title="specimens from the BORNEENSIS collection" id="ABBRID0E5DDK" xlink:type="simple">BOR/MOL</abbrev> 6674, <abbrev xmlns:xlink="http://www.w3.org/1999/xlink" xlink:title="specimens from the BORNEENSIS collection" id="ABBRID0ECEDK" xlink:type="simple">BOR/MOL</abbrev> 6675, <abbrev xmlns:xlink="http://www.w3.org/1999/xlink" xlink:title="specimens from the BORNEENSIS collection" id="ABBRID0EGEDK" xlink:type="simple">BOR/MOL</abbrev> 10989. <italic>Pulau Labuan</italic>: <abbrev xmlns:xlink="http://www.w3.org/1999/xlink" xlink:title="specimens from the BORNEENSIS collection" id="ABBRID0EMEDK" xlink:type="simple">BOR/MOL</abbrev> 7911, <abbrev xmlns:xlink="http://www.w3.org/1999/xlink" xlink:title="specimens from the BORNEENSIS collection" id="ABBRID0EQEDK" xlink:type="simple">BOR/MOL</abbrev> 7902, <abbrev xmlns:xlink="http://www.w3.org/1999/xlink" xlink:title="specimens from the BORNEENSIS collection" id="ABBRID0EUEDK" xlink:type="simple">BOR/MOL</abbrev> 7908, <abbrev xmlns:xlink="http://www.w3.org/1999/xlink" xlink:title="specimens from the BORNEENSIS collection" id="ABBRID0EYEDK" xlink:type="simple">BOR/MOL</abbrev> 7909. <italic>Pulau Kuraman</italic>: <abbrev xmlns:xlink="http://www.w3.org/1999/xlink" xlink:title="specimens from the BORNEENSIS collection" id="ABBRID0E5EDK" xlink:type="simple">BOR/MOL</abbrev> 8666.</p></tp:treatment-sec><tp:treatment-sec sec-type="distribution" id="SECID0ECFDK"><title>Distribution in Sabah.</title><p>
              <italic>Island</italic>: [West] Pulau Gaya, Pulau Labuan, Pulau Kuraman. <italic>Mainland</italic>: Kudat Division, West Coast Division, Interior Division, Sandakan Division, and Tawau Division.</p></tp:treatment-sec><tp:treatment-sec sec-type="remarks" id="SECID0EMFDK"><title>Remarks.</title><p>Widespread in Sabah.</p></tp:treatment-sec><tp:treatment-sec><!--Section generated to contain objects referenced in tp:taxon-treatment.--><fig id="F18" position="float" orientation="portrait"><label>Figure 18.</label><caption><p>Family <tp:taxon-name><tp:taxon-name-part taxon-name-part-type="family">Euconulidae</tp:taxon-name-part></tp:taxon-name>. <bold>A</bold> <italic><tp:taxon-name><tp:taxon-name-part taxon-name-part-type="genus" reg="Kaliella">Kaliella</tp:taxon-name-part> <tp:taxon-name-part taxon-name-part-type="species" reg="doliolum">doliolum</tp:taxon-name-part></tp:taxon-name></italic> (<abbrev xmlns:xlink="http://www.w3.org/1999/xlink" xlink:title="specimens from the BORNEENSIS collection" id="ABBRID0EJICK" xlink:type="simple">BOR/MOL</abbrev> 11994) <bold>B</bold> <italic><tp:taxon-name><tp:taxon-name-part taxon-name-part-type="genus" reg="Kaliella">Kaliella</tp:taxon-name-part> <tp:taxon-name-part taxon-name-part-type="species" reg="scandens">scandens</tp:taxon-name-part></tp:taxon-name></italic> (<abbrev xmlns:xlink="http://www.w3.org/1999/xlink" xlink:title="specimens from the BORNEENSIS collection" id="ABBRID0E1ICK" xlink:type="simple">BOR/MOL</abbrev> 6688) <bold>C</bold> <italic><tp:taxon-name><tp:taxon-name-part taxon-name-part-type="genus" reg="Kaliella">Kaliella</tp:taxon-name-part> <tp:taxon-name-part taxon-name-part-type="species" reg="dendrophila">dendrophila</tp:taxon-name-part></tp:taxon-name></italic> (<abbrev xmlns:xlink="http://www.w3.org/1999/xlink" xlink:title="specimens from the BORNEENSIS collection" id="ABBRID0ELJCK" xlink:type="simple">BOR/MOL</abbrev> 11971) *Juvenile <bold>D</bold> <italic><tp:taxon-name><tp:taxon-name-part taxon-name-part-type="genus" reg="Kaliella">Kaliella</tp:taxon-name-part> <tp:taxon-name-part taxon-name-part-type="species" reg="calculosa">calculosa</tp:taxon-name-part></tp:taxon-name></italic> (<abbrev xmlns:xlink="http://www.w3.org/1999/xlink" xlink:title="specimens from the BORNEENSIS collection" id="ABBRID0E3JCK" xlink:type="simple">BOR/MOL</abbrev> 10989) <bold>E</bold> <italic><tp:taxon-name><tp:taxon-name-part taxon-name-part-type="genus" reg="Kaliella">Kaliella</tp:taxon-name-part> <tp:taxon-name-part taxon-name-part-type="species" reg="microconus">microconus</tp:taxon-name-part></tp:taxon-name></italic> (<abbrev xmlns:xlink="http://www.w3.org/1999/xlink" xlink:title="specimens from the BORNEENSIS collection" id="ABBRID0ENKCK" xlink:type="simple">BOR/MOL</abbrev> 12202) <bold>F</bold> <italic><tp:taxon-name><tp:taxon-name-part taxon-name-part-type="genus" reg="Kaliella">Kaliella</tp:taxon-name-part> <tp:taxon-name-part taxon-name-part-type="species" reg="barrakporensis">barrakporensis</tp:taxon-name-part></tp:taxon-name></italic> (<abbrev xmlns:xlink="http://www.w3.org/1999/xlink" xlink:title="specimens from the BORNEENSIS collection" id="ABBRID0E5KCK" xlink:type="simple">BOR/MOL</abbrev> 12461) *Juvenile.</p></caption><graphic xmlns:xlink="http://www.w3.org/1999/xlink" xlink:href="zookeys-673-049-g018.jpg" position="float" orientation="portrait" xlink:type="simple" id="oo_135680.jpg"/></fig></tp:treatment-sec><ref-list><ref id="B17"><mixed-citation xmlns:xlink="http://www.w3.org/1999/xlink" xlink:type="simple">
          <person-group><name name-style="western"><surname>Gould</surname><given-names>AA</given-names></name></person-group> (<year>1852</year>) <source><tp:taxon-name><tp:taxon-name-part taxon-name-part-type="phylum">Mollusca</tp:taxon-name-part></tp:taxon-name> and shells. United States Exploring Expedition during the years 1838–1842 under the command of Charles Wilkes</source>; <publisher-loc>12 Gould &amp; Lincoln, Boston</publisher-loc>, xv + <size units="page">510 pp</size>. <ext-link xlink:type="simple" ext-link-type="doi" xlink:href="10.5962/bhl.title.61454">https://doi.org/10.5962/bhl.title.61454</ext-link></mixed-citation></ref></ref-list></tp:taxon-treatment>
