# Supplementary material for: A checklist of land snails from the west coast islands of Sabah, Borneo (Mollusca, Gastropoda)
Source: Zookeys. 2017 May 12;(673):49–104. doi: 10.3897/zookeys.673.12422 (PMC5523196; doi:10.3897/zookeys.673.12422)
Supplement: XML Treatment for Huttonella bicolor [file zookeys.673.12422-treatment55.xml]

<!DOCTYPE tp:taxon-treatment
  PUBLIC "-//TaxonX//DTD Taxonomic Treatment Publishing DTD v0 20100105//EN" "tax-treatment-NSO.dtd">
<tp:taxon-treatment xmlns:tp="http://www.plazi.org/taxpub"><tp:treatment-meta><kwd-group><label>Taxon classification</label><kwd><named-content xmlns:xlink="http://www.w3.org/1999/xlink" content-type="kingdom">Animalia</named-content></kwd><kwd><named-content xmlns:xlink="http://www.w3.org/1999/xlink" content-type="order">Stylommatophora</named-content></kwd><kwd><named-content xmlns:xlink="http://www.w3.org/1999/xlink" content-type="family">Streptaxidae</named-content></kwd></kwd-group><mixed-citation publication-type="journal"><person-group><name><surname>Phung</surname><given-names>Chee-Chean</given-names></name><name><surname>Yu</surname><given-names>Fred Tuh Yit</given-names></name><name><surname>Liew</surname><given-names>Thor-Seng</given-names></name></person-group><article-title>A checklist of land snails from the west coast islands of Sabah, Borneo (<tp:taxon-name><tp:taxon-name-part taxon-name-part-type="phylum">Mollusca</tp:taxon-name-part></tp:taxon-name>, <tp:taxon-name><tp:taxon-name-part taxon-name-part-type="class">Gastropoda</tp:taxon-name-part></tp:taxon-name>)</article-title><source>Zookeys</source><day>12</day><month>5</month><year>2017</year><volume>2017</volume><issue>673</issue><fpage>49</fpage><lpage>104</lpage><pub-id pub-id-type="doi">10.3897/zookeys.673.12422</pub-id></mixed-citation></tp:treatment-meta><tp:nomenclature><tp:taxon-name>
                <tp:taxon-name-part taxon-name-part-type="genus" reg="Huttonella">Huttonella</tp:taxon-name-part>
                <tp:taxon-name-part taxon-name-part-type="species" reg="bicolor">bicolor</tp:taxon-name-part>
              </tp:taxon-name><tp:taxon-authority>(Hutton, 1834)</tp:taxon-authority><xref ref-type="fig" rid="F19">Figure 19</xref></tp:nomenclature><tp:treatment-sec sec-type="type locality" id="SECID0EOMDK"><title>Type locality.</title><p>“India: Uttar Pradesh: Mirzapur” (<xref ref-type="bibr" rid="B22">Hutton 1834</xref>)</p><fig id="F19" position="float" orientation="portrait"><label>Figure 19.</label><caption><p>Family <tp:taxon-name><tp:taxon-name-part taxon-name-part-type="family">Streptaxidae</tp:taxon-name-part></tp:taxon-name>. <italic><tp:taxon-name><tp:taxon-name-part taxon-name-part-type="genus" reg="Huttonella">Huttonella</tp:taxon-name-part> <tp:taxon-name-part taxon-name-part-type="species" reg="bicolor">bicolor</tp:taxon-name-part></tp:taxon-name></italic> (<abbrev xmlns:xlink="http://www.w3.org/1999/xlink" xlink:title="specimens from the BORNEENSIS collection" id="ABBRID0EQNDK" xlink:type="simple">BOR/MOL</abbrev> 10374).</p></caption><graphic xmlns:xlink="http://www.w3.org/1999/xlink" xlink:href="zookeys-673-049-g019.jpg" position="float" orientation="portrait" xlink:type="simple" id="oo_135681.jpg"/></fig></tp:treatment-sec><tp:treatment-sec sec-type="material" id="SECID0EZNDK"><title>Examined materials.</title><p>
              <italic>Pulau Labuan</italic>: <abbrev xmlns:xlink="http://www.w3.org/1999/xlink" xlink:title="specimens from the BORNEENSIS collection" id="ABBRID0EBODK" xlink:type="simple">BOR/MOL</abbrev> 12174, <abbrev xmlns:xlink="http://www.w3.org/1999/xlink" xlink:title="specimens from the BORNEENSIS collection" id="ABBRID0EFODK" xlink:type="simple">BOR/MOL</abbrev> 12213, <abbrev xmlns:xlink="http://www.w3.org/1999/xlink" xlink:title="specimens from the BORNEENSIS collection" id="ABBRID0EJODK" xlink:type="simple">BOR/MOL</abbrev> 12458. <italic>Pulau Mamutik</italic>: <abbrev xmlns:xlink="http://www.w3.org/1999/xlink" xlink:title="specimens from the BORNEENSIS collection" id="ABBRID0EPODK" xlink:type="simple">BOR/MOL</abbrev> 10007, <abbrev xmlns:xlink="http://www.w3.org/1999/xlink" xlink:title="specimens from the BORNEENSIS collection" id="ABBRID0ETODK" xlink:type="simple">BOR/MOL</abbrev> 10022. <italic>Pulau Udar Kecil</italic>: <abbrev xmlns:xlink="http://www.w3.org/1999/xlink" xlink:title="specimens from the BORNEENSIS collection" id="ABBRID0EZODK" xlink:type="simple">BOR/MOL</abbrev> 10374. <italic>Pulau Usukan</italic>: <abbrev xmlns:xlink="http://www.w3.org/1999/xlink" xlink:title="specimens from the BORNEENSIS collection" id="ABBRID0E6ODK" xlink:type="simple">BOR/MOL</abbrev> 12030, <abbrev xmlns:xlink="http://www.w3.org/1999/xlink" xlink:title="specimens from the BORNEENSIS collection" id="ABBRID0EDPDK" xlink:type="simple">BOR/MOL</abbrev> 12473. <italic>Pulau Rusukan Besar</italic>: <abbrev xmlns:xlink="http://www.w3.org/1999/xlink" xlink:title="specimens from the BORNEENSIS collection" id="ABBRID0EJPDK" xlink:type="simple">BOR/MOL</abbrev> 12233.</p></tp:treatment-sec><tp:treatment-sec sec-type="distribution" id="SECID0ENPDK"><title>Distribution in Sabah.</title><p>
              <italic>Island</italic>: [West] Pulau Labuan, Pulau Mamutik, Pulau Udar Kecil, Pulau Usukan, Pulau Rusukan Besar. <italic>Mainland</italic>: Sandakan Division.</p></tp:treatment-sec><tp:treatment-sec sec-type="remarks" id="SECID0EXPDK"><title>Remarks.</title><p>Introduced to Sabah.</p></tp:treatment-sec><ref-list><ref id="B22"><mixed-citation xmlns:xlink="http://www.w3.org/1999/xlink" xlink:type="simple">
          <person-group><name name-style="western"><surname>Hutton</surname><given-names>T</given-names></name></person-group> (<year>1834</year>) <article-title>On the land shells of India.</article-title> <source>Journal of the Asiatic Society of Bengal</source> <volume>3</volume>(<issue>26</issue>): <fpage>81</fpage>–<lpage>93</lpage>.</mixed-citation></ref></ref-list></tp:taxon-treatment>
