# Supplementary material for: A checklist of land snails from the west coast islands of Sabah, Borneo (Mollusca, Gastropoda)
Source: Zookeys. 2017 May 12;(673):49–104. doi: 10.3897/zookeys.673.12422 (PMC5523196; doi:10.3897/zookeys.673.12422)
Supplement: XML Treatment for Allopeas gracile [file zookeys.673.12422-treatment57.xml]

<!DOCTYPE tp:taxon-treatment
  PUBLIC "-//TaxonX//DTD Taxonomic Treatment Publishing DTD v0 20100105//EN" "tax-treatment-NSO.dtd">
<tp:taxon-treatment xmlns:tp="http://www.plazi.org/taxpub"><tp:treatment-meta><kwd-group><label>Taxon classification</label><kwd><named-content xmlns:xlink="http://www.w3.org/1999/xlink" content-type="kingdom">Animalia</named-content></kwd><kwd><named-content xmlns:xlink="http://www.w3.org/1999/xlink" content-type="order">Stylommatophora</named-content></kwd><kwd><named-content xmlns:xlink="http://www.w3.org/1999/xlink" content-type="family">Subulinidae</named-content></kwd></kwd-group><mixed-citation publication-type="journal"><person-group><name><surname>Phung</surname><given-names>Chee-Chean</given-names></name><name><surname>Yu</surname><given-names>Fred Tuh Yit</given-names></name><name><surname>Liew</surname><given-names>Thor-Seng</given-names></name></person-group><article-title>A checklist of land snails from the west coast islands of Sabah, Borneo (<tp:taxon-name><tp:taxon-name-part taxon-name-part-type="phylum">Mollusca</tp:taxon-name-part></tp:taxon-name>, <tp:taxon-name><tp:taxon-name-part taxon-name-part-type="class">Gastropoda</tp:taxon-name-part></tp:taxon-name>)</article-title><source>Zookeys</source><day>12</day><month>5</month><year>2017</year><volume>2017</volume><issue>673</issue><fpage>49</fpage><lpage>104</lpage><pub-id pub-id-type="doi">10.3897/zookeys.673.12422</pub-id></mixed-citation></tp:treatment-meta><tp:nomenclature><tp:taxon-name>
                <tp:taxon-name-part taxon-name-part-type="genus" reg="Allopeas">Allopeas</tp:taxon-name-part>
                <tp:taxon-name-part taxon-name-part-type="species" reg="gracile">gracile</tp:taxon-name-part>
              </tp:taxon-name><tp:taxon-authority>(Hutton, 1834)</tp:taxon-authority><xref ref-type="fig" rid="F20">Figure 20B</xref></tp:nomenclature><tp:treatment-sec sec-type="type locality" id="SECID0EC4DK"><title>Type locality.</title><p>“India: Uttar Pradesh: Mirzapur” (<xref ref-type="bibr" rid="B22">Hutton 1834</xref>)</p></tp:treatment-sec><tp:treatment-sec sec-type="material" id="SECID0EM4DK"><title>Examined materials.</title><p>
              <italic>Pulau Gaya</italic>: <abbrev xmlns:xlink="http://www.w3.org/1999/xlink" xlink:title="specimens from the BORNEENSIS collection" id="ABBRID0EU4DK" xlink:type="simple">BOR/MOL</abbrev> 10362, <abbrev xmlns:xlink="http://www.w3.org/1999/xlink" xlink:title="specimens from the BORNEENSIS collection" id="ABBRID0EY4DK" xlink:type="simple">BOR/MOL</abbrev> 8454, <abbrev xmlns:xlink="http://www.w3.org/1999/xlink" xlink:title="specimens from the BORNEENSIS collection" id="ABBRID0E34DK" xlink:type="simple">BOR/MOL</abbrev> 8458, <abbrev xmlns:xlink="http://www.w3.org/1999/xlink" xlink:title="specimens from the BORNEENSIS collection" id="ABBRID0EA5DK" xlink:type="simple">BOR/MOL</abbrev> 8467, <abbrev xmlns:xlink="http://www.w3.org/1999/xlink" xlink:title="specimens from the BORNEENSIS collection" id="ABBRID0EE5DK" xlink:type="simple">BOR/MOL</abbrev> 8496, <abbrev xmlns:xlink="http://www.w3.org/1999/xlink" xlink:title="specimens from the BORNEENSIS collection" id="ABBRID0EI5DK" xlink:type="simple">BOR/MOL</abbrev> 8503. <italic>Pulau Kuraman</italic>: <abbrev xmlns:xlink="http://www.w3.org/1999/xlink" xlink:title="specimens from the BORNEENSIS collection" id="ABBRID0EO5DK" xlink:type="simple">BOR/MOL</abbrev> 12117, <abbrev xmlns:xlink="http://www.w3.org/1999/xlink" xlink:title="specimens from the BORNEENSIS collection" id="ABBRID0ES5DK" xlink:type="simple">BOR/MOL</abbrev> 12130. <italic>Pulau Labuan</italic>: <abbrev xmlns:xlink="http://www.w3.org/1999/xlink" xlink:title="specimens from the BORNEENSIS collection" id="ABBRID0EY5DK" xlink:type="simple">BOR/MOL</abbrev> 12188, <abbrev xmlns:xlink="http://www.w3.org/1999/xlink" xlink:title="specimens from the BORNEENSIS collection" id="ABBRID0E35DK" xlink:type="simple">BOR/MOL</abbrev> 12195, <abbrev xmlns:xlink="http://www.w3.org/1999/xlink" xlink:title="specimens from the BORNEENSIS collection" id="ABBRID0EA6DK" xlink:type="simple">BOR/MOL</abbrev> 7914. <italic>Pulau Mamutik</italic>: <abbrev xmlns:xlink="http://www.w3.org/1999/xlink" xlink:title="specimens from the BORNEENSIS collection" id="ABBRID0EG6DK" xlink:type="simple">BOR/MOL</abbrev> 10013, <abbrev xmlns:xlink="http://www.w3.org/1999/xlink" xlink:title="specimens from the BORNEENSIS collection" id="ABBRID0EK6DK" xlink:type="simple">BOR/MOL</abbrev> 10021, <abbrev xmlns:xlink="http://www.w3.org/1999/xlink" xlink:title="specimens from the BORNEENSIS collection" id="ABBRID0EO6DK" xlink:type="simple">BOR/MOL</abbrev> 9999. <italic>Pulau Mantanani Besar</italic>: <abbrev xmlns:xlink="http://www.w3.org/1999/xlink" xlink:title="specimens from the BORNEENSIS collection" id="ABBRID0EU6DK" xlink:type="simple">BOR/MOL</abbrev> 3671, <abbrev xmlns:xlink="http://www.w3.org/1999/xlink" xlink:title="specimens from the BORNEENSIS collection" id="ABBRID0EY6DK" xlink:type="simple">BOR/MOL</abbrev> 3709, <abbrev xmlns:xlink="http://www.w3.org/1999/xlink" xlink:title="specimens from the BORNEENSIS collection" id="ABBRID0E36DK" xlink:type="simple">BOR/MOL</abbrev> 7178, <abbrev xmlns:xlink="http://www.w3.org/1999/xlink" xlink:title="specimens from the BORNEENSIS collection" id="ABBRID0EAAEK" xlink:type="simple">BOR/MOL</abbrev> 7189. <italic>Pulau Mantanani Kecil</italic>: <abbrev xmlns:xlink="http://www.w3.org/1999/xlink" xlink:title="specimens from the BORNEENSIS collection" id="ABBRID0EGAEK" xlink:type="simple">BOR/MOL</abbrev> 3738, <abbrev xmlns:xlink="http://www.w3.org/1999/xlink" xlink:title="specimens from the BORNEENSIS collection" id="ABBRID0EKAEK" xlink:type="simple">BOR/MOL</abbrev> 3758, <abbrev xmlns:xlink="http://www.w3.org/1999/xlink" xlink:title="specimens from the BORNEENSIS collection" id="ABBRID0EOAEK" xlink:type="simple">BOR/MOL</abbrev> 7195. <italic>Pulau Mantukod</italic>: <abbrev xmlns:xlink="http://www.w3.org/1999/xlink" xlink:title="specimens from the BORNEENSIS collection" id="ABBRID0EUAEK" xlink:type="simple">BOR/MOL</abbrev> 10995, <abbrev xmlns:xlink="http://www.w3.org/1999/xlink" xlink:title="specimens from the BORNEENSIS collection" id="ABBRID0EYAEK" xlink:type="simple">BOR/MOL</abbrev> 10996. <italic>Pulau Manukan</italic>: <abbrev xmlns:xlink="http://www.w3.org/1999/xlink" xlink:title="specimens from the BORNEENSIS collection" id="ABBRID0E5AEK" xlink:type="simple">BOR/MOL</abbrev> 10304, <abbrev xmlns:xlink="http://www.w3.org/1999/xlink" xlink:title="specimens from the BORNEENSIS collection" id="ABBRID0ECBEK" xlink:type="simple">BOR/MOL</abbrev> 10312</p><p>
                <abbrev xmlns:xlink="http://www.w3.org/1999/xlink" xlink:title="specimens from the BORNEENSIS collection" id="ABBRID0EIBEK" xlink:type="simple">BOR/MOL</abbrev> 10314, <abbrev xmlns:xlink="http://www.w3.org/1999/xlink" xlink:title="specimens from the BORNEENSIS collection" id="ABBRID0EMBEK" xlink:type="simple">BOR/MOL</abbrev> 10317, <abbrev xmlns:xlink="http://www.w3.org/1999/xlink" xlink:title="specimens from the BORNEENSIS collection" id="ABBRID0EQBEK" xlink:type="simple">BOR/MOL</abbrev> 10319, <abbrev xmlns:xlink="http://www.w3.org/1999/xlink" xlink:title="specimens from the BORNEENSIS collection" id="ABBRID0EUBEK" xlink:type="simple">BOR/MOL</abbrev> 10322. <italic>Pulau Mengalum</italic>: <abbrev xmlns:xlink="http://www.w3.org/1999/xlink" xlink:title="specimens from the BORNEENSIS collection" id="ABBRID0E1BEK" xlink:type="simple">BOR/MOL</abbrev> 12294, <abbrev xmlns:xlink="http://www.w3.org/1999/xlink" xlink:title="specimens from the BORNEENSIS collection" id="ABBRID0E5BEK" xlink:type="simple">BOR/MOL</abbrev> 6160, <abbrev xmlns:xlink="http://www.w3.org/1999/xlink" xlink:title="specimens from the BORNEENSIS collection" id="ABBRID0ECCEK" xlink:type="simple">BOR/MOL</abbrev> 6174. <italic>Pulau Papan</italic>: <abbrev xmlns:xlink="http://www.w3.org/1999/xlink" xlink:title="specimens from the BORNEENSIS collection" id="ABBRID0EICEK" xlink:type="simple">BOR/MOL</abbrev> 12058, <abbrev xmlns:xlink="http://www.w3.org/1999/xlink" xlink:title="specimens from the BORNEENSIS collection" id="ABBRID0EMCEK" xlink:type="simple">BOR/MOL</abbrev> 12072, <abbrev xmlns:xlink="http://www.w3.org/1999/xlink" xlink:title="specimens from the BORNEENSIS collection" id="ABBRID0EQCEK" xlink:type="simple">BOR/MOL</abbrev> 12073, <abbrev xmlns:xlink="http://www.w3.org/1999/xlink" xlink:title="specimens from the BORNEENSIS collection" id="ABBRID0EUCEK" xlink:type="simple">BOR/MOL</abbrev> 12075, <abbrev xmlns:xlink="http://www.w3.org/1999/xlink" xlink:title="specimens from the BORNEENSIS collection" id="ABBRID0EYCEK" xlink:type="simple">BOR/MOL</abbrev> 7822, <abbrev xmlns:xlink="http://www.w3.org/1999/xlink" xlink:title="specimens from the BORNEENSIS collection" id="ABBRID0E3CEK" xlink:type="simple">BOR/MOL</abbrev> 7830, <abbrev xmlns:xlink="http://www.w3.org/1999/xlink" xlink:title="specimens from the BORNEENSIS collection" id="ABBRID0EADEK" xlink:type="simple">BOR/MOL</abbrev> 7831. <italic>Pulau Rusukan Besar</italic>: <abbrev xmlns:xlink="http://www.w3.org/1999/xlink" xlink:title="specimens from the BORNEENSIS collection" id="ABBRID0EGDEK" xlink:type="simple">BOR/MOL</abbrev> 12231, <abbrev xmlns:xlink="http://www.w3.org/1999/xlink" xlink:title="specimens from the BORNEENSIS collection" id="ABBRID0EKDEK" xlink:type="simple">BOR/MOL</abbrev> 12245, <abbrev xmlns:xlink="http://www.w3.org/1999/xlink" xlink:title="specimens from the BORNEENSIS collection" id="ABBRID0EODEK" xlink:type="simple">BOR/MOL</abbrev> 12258. <italic>Pulau Rusukan Kecil</italic>: <abbrev xmlns:xlink="http://www.w3.org/1999/xlink" xlink:title="specimens from the BORNEENSIS collection" id="ABBRID0EUDEK" xlink:type="simple">BOR/MOL</abbrev> 12357. <italic>Pulau Sapi</italic>: <abbrev xmlns:xlink="http://www.w3.org/1999/xlink" xlink:title="specimens from the BORNEENSIS collection" id="ABBRID0E1DEK" xlink:type="simple">BOR/MOL</abbrev> 10291, <abbrev xmlns:xlink="http://www.w3.org/1999/xlink" xlink:title="specimens from the BORNEENSIS collection" id="ABBRID0E5DEK" xlink:type="simple">BOR/MOL</abbrev> 10297. <italic>Pulau Sapangar</italic>: <abbrev xmlns:xlink="http://www.w3.org/1999/xlink" xlink:title="specimens from the BORNEENSIS collection" id="ABBRID0EEEEK" xlink:type="simple">BOR/MOL</abbrev> 11984, <abbrev xmlns:xlink="http://www.w3.org/1999/xlink" xlink:title="specimens from the BORNEENSIS collection" id="ABBRID0EIEEK" xlink:type="simple">BOR/MOL</abbrev> 12002. <italic>Pulau Sulug</italic>: <abbrev xmlns:xlink="http://www.w3.org/1999/xlink" xlink:title="specimens from the BORNEENSIS collection" id="ABBRID0EOEEK" xlink:type="simple">BOR/MOL</abbrev> 10328, <abbrev xmlns:xlink="http://www.w3.org/1999/xlink" xlink:title="specimens from the BORNEENSIS collection" id="ABBRID0ESEEK" xlink:type="simple">BOR/MOL</abbrev> 10341. <italic>Pulau Tiga</italic>: <abbrev xmlns:xlink="http://www.w3.org/1999/xlink" xlink:title="specimens from the BORNEENSIS collection" id="ABBRID0EYEEK" xlink:type="simple">BOR/MOL</abbrev> 6604, <abbrev xmlns:xlink="http://www.w3.org/1999/xlink" xlink:title="specimens from the BORNEENSIS collection" id="ABBRID0E3EEK" xlink:type="simple">BOR/MOL</abbrev> 8415, <abbrev xmlns:xlink="http://www.w3.org/1999/xlink" xlink:title="specimens from the BORNEENSIS collection" id="ABBRID0EAFEK" xlink:type="simple">BOR/MOL</abbrev> 8422, <abbrev xmlns:xlink="http://www.w3.org/1999/xlink" xlink:title="specimens from the BORNEENSIS collection" id="ABBRID0EEFEK" xlink:type="simple">BOR/MOL</abbrev> 8437, <abbrev xmlns:xlink="http://www.w3.org/1999/xlink" xlink:title="specimens from the BORNEENSIS collection" id="ABBRID0EIFEK" xlink:type="simple">BOR/MOL</abbrev> 8440, <abbrev xmlns:xlink="http://www.w3.org/1999/xlink" xlink:title="specimens from the BORNEENSIS collection" id="ABBRID0EMFEK" xlink:type="simple">BOR/MOL</abbrev> 8598. Pulau Usukan: <abbrev xmlns:xlink="http://www.w3.org/1999/xlink" xlink:title="specimens from the BORNEENSIS collection" id="ABBRID0EQFEK" xlink:type="simple">BOR/MOL</abbrev> 12042, <abbrev xmlns:xlink="http://www.w3.org/1999/xlink" xlink:title="specimens from the BORNEENSIS collection" id="ABBRID0EUFEK" xlink:type="simple">BOR/MOL</abbrev> 12045, <abbrev xmlns:xlink="http://www.w3.org/1999/xlink" xlink:title="specimens from the BORNEENSIS collection" id="ABBRID0EYFEK" xlink:type="simple">BOR/MOL</abbrev> 12479.</p></tp:treatment-sec><tp:treatment-sec sec-type="distribution" id="SECID0E3FEK"><title>Distribution in Sabah.</title><p>
              <italic>Island</italic>: [West] Pulau Gaya, Pulau Kuraman, Pulau Labuan, Pulau Mamutik, Pulau Mantanani Besar, Pulau Mantanani Kecil, Pulau Mantukod, Pulau Manukan, Pulau Mengalum, Pulau Papan, Pulau Rusukan Besar, Pulau Rusukan Kecil, Pulau Sapi, Pulau Sapangar, Pulau Sulug, Pulau Tiga, Pulau Usukan; [North] Pulau Banggi, Pulau Balambangan; [East] Pulau Bohey Dulang, Pulau Bod Gaya, Pulau Sebangkat, Pulau Tetagan, Pulau Mantabuan, Pulau Sibuan, Pulau Maiga. <italic>Mainland</italic>: Kudat Division, West Coast Division, Interior Division, Sandakan Division, and Tawau Division.</p></tp:treatment-sec><tp:treatment-sec sec-type="remarks" id="SECID0EGGEK"><title>Remarks.</title><p>Widespread in Sabah.</p></tp:treatment-sec><tp:treatment-sec><!--Section generated to contain objects referenced in tp:taxon-treatment.--><fig id="F20" position="float" orientation="portrait"><label>Figure 20.</label><caption><p>Family <tp:taxon-name><tp:taxon-name-part taxon-name-part-type="family">Subulinidae</tp:taxon-name-part></tp:taxon-name>. <bold>A</bold> <italic><tp:taxon-name><tp:taxon-name-part taxon-name-part-type="genus" reg="Paropeas">Paropeas</tp:taxon-name-part> <tp:taxon-name-part taxon-name-part-type="species" reg="achatinaceum">achatinaceum</tp:taxon-name-part></tp:taxon-name></italic> (<abbrev xmlns:xlink="http://www.w3.org/1999/xlink" xlink:title="specimens from the BORNEENSIS collection" id="ABBRID0ERSDK" xlink:type="simple">BOR/MOL</abbrev> 12518) <bold>B</bold> <italic><tp:taxon-name><tp:taxon-name-part taxon-name-part-type="genus" reg="Allopeas">Allopeas</tp:taxon-name-part> <tp:taxon-name-part taxon-name-part-type="species" reg="gracile">gracile</tp:taxon-name-part></tp:taxon-name></italic> (<abbrev xmlns:xlink="http://www.w3.org/1999/xlink" xlink:title="specimens from the BORNEENSIS collection" id="ABBRID0ECTDK" xlink:type="simple">BOR/MOL</abbrev> 12058) *Juvenile <bold>C</bold> <italic><tp:taxon-name><tp:taxon-name-part taxon-name-part-type="genus" reg="Allopeas">Allopeas</tp:taxon-name-part> <tp:taxon-name-part taxon-name-part-type="species" reg="clavulinum">clavulinum</tp:taxon-name-part></tp:taxon-name></italic> (<abbrev xmlns:xlink="http://www.w3.org/1999/xlink" xlink:title="specimens from the BORNEENSIS collection" id="ABBRID0ETTDK" xlink:type="simple">BOR/MOL</abbrev> 12539) <bold>D</bold> <italic><tp:taxon-name><tp:taxon-name-part taxon-name-part-type="genus" reg="Subulina">Subulina</tp:taxon-name-part> <tp:taxon-name-part taxon-name-part-type="species" reg="octona">octona</tp:taxon-name-part></tp:taxon-name></italic> (<abbrev xmlns:xlink="http://www.w3.org/1999/xlink" xlink:title="specimens from the BORNEENSIS collection" id="ABBRID0EEUDK" xlink:type="simple">BOR/MOL</abbrev> 12160).</p></caption><graphic xmlns:xlink="http://www.w3.org/1999/xlink" xlink:href="zookeys-673-049-g020.jpg" position="float" orientation="portrait" xlink:type="simple" id="oo_135682.jpg"/></fig></tp:treatment-sec><ref-list><ref id="B22"><mixed-citation xmlns:xlink="http://www.w3.org/1999/xlink" xlink:type="simple">
          <person-group><name name-style="western"><surname>Hutton</surname><given-names>T</given-names></name></person-group> (<year>1834</year>) <article-title>On the land shells of India.</article-title> <source>Journal of the Asiatic Society of Bengal</source> <volume>3</volume>(<issue>26</issue>): <fpage>81</fpage>–<lpage>93</lpage>.</mixed-citation></ref></ref-list></tp:taxon-treatment>
