# Supplementary material for: A checklist of land snails from the west coast islands of Sabah, Borneo (Mollusca, Gastropoda)
Source: Zookeys. 2017 May 12;(673):49–104. doi: 10.3897/zookeys.673.12422 (PMC5523196; doi:10.3897/zookeys.673.12422)
Supplement: XML Treatment for Subulina octona [file zookeys.673.12422-treatment59.xml]

<!DOCTYPE tp:taxon-treatment
  PUBLIC "-//TaxonX//DTD Taxonomic Treatment Publishing DTD v0 20100105//EN" "tax-treatment-NSO.dtd">
<tp:taxon-treatment xmlns:tp="http://www.plazi.org/taxpub"><tp:treatment-meta><kwd-group><label>Taxon classification</label><kwd><named-content xmlns:xlink="http://www.w3.org/1999/xlink" content-type="kingdom">Animalia</named-content></kwd><kwd><named-content xmlns:xlink="http://www.w3.org/1999/xlink" content-type="order">Stylommatophora</named-content></kwd><kwd><named-content xmlns:xlink="http://www.w3.org/1999/xlink" content-type="family">Subulinidae</named-content></kwd></kwd-group><mixed-citation publication-type="journal"><person-group><name><surname>Phung</surname><given-names>Chee-Chean</given-names></name><name><surname>Yu</surname><given-names>Fred Tuh Yit</given-names></name><name><surname>Liew</surname><given-names>Thor-Seng</given-names></name></person-group><article-title>A checklist of land snails from the west coast islands of Sabah, Borneo (<tp:taxon-name><tp:taxon-name-part taxon-name-part-type="phylum">Mollusca</tp:taxon-name-part></tp:taxon-name>, <tp:taxon-name><tp:taxon-name-part taxon-name-part-type="class">Gastropoda</tp:taxon-name-part></tp:taxon-name>)</article-title><source>Zookeys</source><day>12</day><month>5</month><year>2017</year><volume>2017</volume><issue>673</issue><fpage>49</fpage><lpage>104</lpage><pub-id pub-id-type="doi">10.3897/zookeys.673.12422</pub-id></mixed-citation></tp:treatment-meta><tp:nomenclature><tp:taxon-name>
                <tp:taxon-name-part taxon-name-part-type="genus" reg="Subulina">Subulina</tp:taxon-name-part>
                <tp:taxon-name-part taxon-name-part-type="species" reg="octona">octona</tp:taxon-name-part>
              </tp:taxon-name><tp:taxon-authority>(Bruguière, 1789)</tp:taxon-authority><xref ref-type="fig" rid="F20">Figure 20D</xref></tp:nomenclature><tp:treatment-sec sec-type="type locality" id="SECID0EMKEK"><title>Type locality.</title><p>“France: Antilles, Guadelupe, Dominican Republic” (<xref ref-type="bibr" rid="B7">Bruguière 1789</xref>)</p></tp:treatment-sec><tp:treatment-sec sec-type="material" id="SECID0EWKEK"><title>Examined materials.</title><p>
              <italic>Pulau Udar Kecil</italic>: <abbrev xmlns:xlink="http://www.w3.org/1999/xlink" xlink:title="specimens from the BORNEENSIS collection" id="ABBRID0E5KEK" xlink:type="simple">BOR/MOL</abbrev> 7157, <abbrev xmlns:xlink="http://www.w3.org/1999/xlink" xlink:title="specimens from the BORNEENSIS collection" id="ABBRID0ECLEK" xlink:type="simple">BOR/MOL</abbrev> 7158, <abbrev xmlns:xlink="http://www.w3.org/1999/xlink" xlink:title="specimens from the BORNEENSIS collection" id="ABBRID0EGLEK" xlink:type="simple">BOR/MOL</abbrev> 10378, <abbrev xmlns:xlink="http://www.w3.org/1999/xlink" xlink:title="specimens from the BORNEENSIS collection" id="ABBRID0EKLEK" xlink:type="simple">BOR/MOL</abbrev> 10384. <italic>Pulau Manukan</italic>: <abbrev xmlns:xlink="http://www.w3.org/1999/xlink" xlink:title="specimens from the BORNEENSIS collection" id="ABBRID0EQLEK" xlink:type="simple">BOR/MOL</abbrev> 6748, <abbrev xmlns:xlink="http://www.w3.org/1999/xlink" xlink:title="specimens from the BORNEENSIS collection" id="ABBRID0EULEK" xlink:type="simple">BOR/MOL</abbrev> 6757, <abbrev xmlns:xlink="http://www.w3.org/1999/xlink" xlink:title="specimens from the BORNEENSIS collection" id="ABBRID0EYLEK" xlink:type="simple">BOR/MOL</abbrev> 6758, <abbrev xmlns:xlink="http://www.w3.org/1999/xlink" xlink:title="specimens from the BORNEENSIS collection" id="ABBRID0E3LEK" xlink:type="simple">BOR/MOL</abbrev> 10300, <abbrev xmlns:xlink="http://www.w3.org/1999/xlink" xlink:title="specimens from the BORNEENSIS collection" id="ABBRID0EAMEK" xlink:type="simple">BOR/MOL</abbrev> 10305, <abbrev xmlns:xlink="http://www.w3.org/1999/xlink" xlink:title="specimens from the BORNEENSIS collection" id="ABBRID0EEMEK" xlink:type="simple">BOR/MOL</abbrev> 10308, <abbrev xmlns:xlink="http://www.w3.org/1999/xlink" xlink:title="specimens from the BORNEENSIS collection" id="ABBRID0EIMEK" xlink:type="simple">BOR/MOL</abbrev> 10320, <abbrev xmlns:xlink="http://www.w3.org/1999/xlink" xlink:title="specimens from the BORNEENSIS collection" id="ABBRID0EMMEK" xlink:type="simple">BOR/MOL</abbrev> 6759, <abbrev xmlns:xlink="http://www.w3.org/1999/xlink" xlink:title="specimens from the BORNEENSIS collection" id="ABBRID0EQMEK" xlink:type="simple">BOR/MOL</abbrev> 10325. <italic>Pulau Dinawan</italic>: <abbrev xmlns:xlink="http://www.w3.org/1999/xlink" xlink:title="specimens from the BORNEENSIS collection" id="ABBRID0EWMEK" xlink:type="simple">BOR/MOL</abbrev> 7682, <abbrev xmlns:xlink="http://www.w3.org/1999/xlink" xlink:title="specimens from the BORNEENSIS collection" id="ABBRID0E1MEK" xlink:type="simple">BOR/MOL</abbrev> 8918, <abbrev xmlns:xlink="http://www.w3.org/1999/xlink" xlink:title="specimens from the BORNEENSIS collection" id="ABBRID0E5MEK" xlink:type="simple">BOR/MOL</abbrev> 8900, <abbrev xmlns:xlink="http://www.w3.org/1999/xlink" xlink:title="specimens from the BORNEENSIS collection" id="ABBRID0ECNEK" xlink:type="simple">BOR/MOL</abbrev> 8910. <italic>Pulau Rusukan Kecil</italic>: <abbrev xmlns:xlink="http://www.w3.org/1999/xlink" xlink:title="specimens from the BORNEENSIS collection" id="ABBRID0EINEK" xlink:type="simple">BOR/MOL</abbrev> 8606, <abbrev xmlns:xlink="http://www.w3.org/1999/xlink" xlink:title="specimens from the BORNEENSIS collection" id="ABBRID0EMNEK" xlink:type="simple">BOR/MOL</abbrev> 12153, <abbrev xmlns:xlink="http://www.w3.org/1999/xlink" xlink:title="specimens from the BORNEENSIS collection" id="ABBRID0EQNEK" xlink:type="simple">BOR/MOL</abbrev> 12156, <abbrev xmlns:xlink="http://www.w3.org/1999/xlink" xlink:title="specimens from the BORNEENSIS collection" id="ABBRID0EUNEK" xlink:type="simple">BOR/MOL</abbrev> 12160, <abbrev xmlns:xlink="http://www.w3.org/1999/xlink" xlink:title="specimens from the BORNEENSIS collection" id="ABBRID0EYNEK" xlink:type="simple">BOR/MOL</abbrev> 12151. <italic>Pulau Kuraman</italic>: <abbrev xmlns:xlink="http://www.w3.org/1999/xlink" xlink:title="specimens from the BORNEENSIS collection" id="ABBRID0E5NEK" xlink:type="simple">BOR/MOL</abbrev> 8616, <abbrev xmlns:xlink="http://www.w3.org/1999/xlink" xlink:title="specimens from the BORNEENSIS collection" id="ABBRID0ECOEK" xlink:type="simple">BOR/MOL</abbrev> 8624, <abbrev xmlns:xlink="http://www.w3.org/1999/xlink" xlink:title="specimens from the BORNEENSIS collection" id="ABBRID0EGOEK" xlink:type="simple">BOR/MOL</abbrev> 8625, <abbrev xmlns:xlink="http://www.w3.org/1999/xlink" xlink:title="specimens from the BORNEENSIS collection" id="ABBRID0EKOEK" xlink:type="simple">BOR/MOL</abbrev> 8629, <abbrev xmlns:xlink="http://www.w3.org/1999/xlink" xlink:title="specimens from the BORNEENSIS collection" id="ABBRID0EOOEK" xlink:type="simple">BOR/MOL</abbrev> 8634, <abbrev xmlns:xlink="http://www.w3.org/1999/xlink" xlink:title="specimens from the BORNEENSIS collection" id="ABBRID0ESOEK" xlink:type="simple">BOR/MOL</abbrev> 8643, <abbrev xmlns:xlink="http://www.w3.org/1999/xlink" xlink:title="specimens from the BORNEENSIS collection" id="ABBRID0EWOEK" xlink:type="simple">BOR/MOL</abbrev> 12112, <abbrev xmlns:xlink="http://www.w3.org/1999/xlink" xlink:title="specimens from the BORNEENSIS collection" id="ABBRID0E1OEK" xlink:type="simple">BOR/MOL</abbrev> 12116, <abbrev xmlns:xlink="http://www.w3.org/1999/xlink" xlink:title="specimens from the BORNEENSIS collection" id="ABBRID0E5OEK" xlink:type="simple">BOR/MOL</abbrev> 12124, <abbrev xmlns:xlink="http://www.w3.org/1999/xlink" xlink:title="specimens from the BORNEENSIS collection" id="ABBRID0ECPEK" xlink:type="simple">BOR/MOL</abbrev> 12128, <abbrev xmlns:xlink="http://www.w3.org/1999/xlink" xlink:title="specimens from the BORNEENSIS collection" id="ABBRID0EGPEK" xlink:type="simple">BOR/MOL</abbrev> 12131, <abbrev xmlns:xlink="http://www.w3.org/1999/xlink" xlink:title="specimens from the BORNEENSIS collection" id="ABBRID0EKPEK" xlink:type="simple">BOR/MOL</abbrev> 12138, <abbrev xmlns:xlink="http://www.w3.org/1999/xlink" xlink:title="specimens from the BORNEENSIS collection" id="ABBRID0EOPEK" xlink:type="simple">BOR/MOL</abbrev> 12148, <abbrev xmlns:xlink="http://www.w3.org/1999/xlink" xlink:title="specimens from the BORNEENSIS collection" id="ABBRID0ESPEK" xlink:type="simple">BOR/MOL</abbrev> 12149. <italic>Pulau Labuan</italic>: <abbrev xmlns:xlink="http://www.w3.org/1999/xlink" xlink:title="specimens from the BORNEENSIS collection" id="ABBRID0EYPEK" xlink:type="simple">BOR/MOL</abbrev> 8667, <abbrev xmlns:xlink="http://www.w3.org/1999/xlink" xlink:title="specimens from the BORNEENSIS collection" id="ABBRID0E3PEK" xlink:type="simple">BOR/MOL</abbrev> 12204, <abbrev xmlns:xlink="http://www.w3.org/1999/xlink" xlink:title="specimens from the BORNEENSIS collection" id="ABBRID0EAQEK" xlink:type="simple">BOR/MOL</abbrev> 12215. <italic>Pulau Mamutik</italic>: <abbrev xmlns:xlink="http://www.w3.org/1999/xlink" xlink:title="specimens from the BORNEENSIS collection" id="ABBRID0EGQEK" xlink:type="simple">BOR/MOL</abbrev> 10001, <abbrev xmlns:xlink="http://www.w3.org/1999/xlink" xlink:title="specimens from the BORNEENSIS collection" id="ABBRID0EKQEK" xlink:type="simple">BOR/MOL</abbrev> 10012, <abbrev xmlns:xlink="http://www.w3.org/1999/xlink" xlink:title="specimens from the BORNEENSIS collection" id="ABBRID0EOQEK" xlink:type="simple">BOR/MOL</abbrev> 10017, <abbrev xmlns:xlink="http://www.w3.org/1999/xlink" xlink:title="specimens from the BORNEENSIS collection" id="ABBRID0ESQEK" xlink:type="simple">BOR/MOL</abbrev> 10019, <abbrev xmlns:xlink="http://www.w3.org/1999/xlink" xlink:title="specimens from the BORNEENSIS collection" id="ABBRID0EWQEK" xlink:type="simple">BOR/MOL</abbrev> 10024, <abbrev xmlns:xlink="http://www.w3.org/1999/xlink" xlink:title="specimens from the BORNEENSIS collection" id="ABBRID0E1QEK" xlink:type="simple">BOR/MOL</abbrev> 10326. <italic>Pulau Sapi</italic>: <abbrev xmlns:xlink="http://www.w3.org/1999/xlink" xlink:title="specimens from the BORNEENSIS collection" id="ABBRID0EAREK" xlink:type="simple">BOR/MOL</abbrev> 10289, <abbrev xmlns:xlink="http://www.w3.org/1999/xlink" xlink:title="specimens from the BORNEENSIS collection" id="ABBRID0EEREK" xlink:type="simple">BOR/MOL</abbrev> 10292, <abbrev xmlns:xlink="http://www.w3.org/1999/xlink" xlink:title="specimens from the BORNEENSIS collection" id="ABBRID0EIREK" xlink:type="simple">BOR/MOL</abbrev> 10294. <italic>Pulau Mantukod</italic>: <abbrev xmlns:xlink="http://www.w3.org/1999/xlink" xlink:title="specimens from the BORNEENSIS collection" id="ABBRID0EOREK" xlink:type="simple">BOR/MOL</abbrev> 10998, <abbrev xmlns:xlink="http://www.w3.org/1999/xlink" xlink:title="specimens from the BORNEENSIS collection" id="ABBRID0ESREK" xlink:type="simple">BOR/MOL</abbrev> 10999. <italic>Pulau Papan</italic>: <abbrev xmlns:xlink="http://www.w3.org/1999/xlink" xlink:title="specimens from the BORNEENSIS collection" id="ABBRID0EYREK" xlink:type="simple">BOR/MOL</abbrev> 12064.</p></tp:treatment-sec><tp:treatment-sec sec-type="distribution" id="SECID0E3REK"><title>Distribution in Sabah.</title><p>
              <italic>Island</italic>: [West] Pulau Udar Kecil, Pulau Manukan, Pulau Dinawan, Pulau Rusukan Kecil, Pulau Kuraman, Pulau Labuan, Pulau Mamutik, Pulau Sapi, Pulau Mantukod, Pulau Papan; [North] Pulau Banggi; [East] Pulau Sebangkat, Pulau Selakan, Pulau Mantabuan. <italic>Mainland</italic>: West Coast Division, Sandakan Division, Tawau Division.</p></tp:treatment-sec><tp:treatment-sec sec-type="remarks" id="SECID0EGSEK"><title>Remarks.</title><p>Introduced and widespread in Sabah.</p></tp:treatment-sec><tp:treatment-sec><!--Section generated to contain objects referenced in tp:taxon-treatment.--><fig id="F20" position="float" orientation="portrait"><label>Figure 20.</label><caption><p>Family <tp:taxon-name><tp:taxon-name-part taxon-name-part-type="family">Subulinidae</tp:taxon-name-part></tp:taxon-name>. <bold>A</bold> <italic><tp:taxon-name><tp:taxon-name-part taxon-name-part-type="genus" reg="Paropeas">Paropeas</tp:taxon-name-part> <tp:taxon-name-part taxon-name-part-type="species" reg="achatinaceum">achatinaceum</tp:taxon-name-part></tp:taxon-name></italic> (<abbrev xmlns:xlink="http://www.w3.org/1999/xlink" xlink:title="specimens from the BORNEENSIS collection" id="ABBRID0ERSDK" xlink:type="simple">BOR/MOL</abbrev> 12518) <bold>B</bold> <italic><tp:taxon-name><tp:taxon-name-part taxon-name-part-type="genus" reg="Allopeas">Allopeas</tp:taxon-name-part> <tp:taxon-name-part taxon-name-part-type="species" reg="gracile">gracile</tp:taxon-name-part></tp:taxon-name></italic> (<abbrev xmlns:xlink="http://www.w3.org/1999/xlink" xlink:title="specimens from the BORNEENSIS collection" id="ABBRID0ECTDK" xlink:type="simple">BOR/MOL</abbrev> 12058) *Juvenile <bold>C</bold> <italic><tp:taxon-name><tp:taxon-name-part taxon-name-part-type="genus" reg="Allopeas">Allopeas</tp:taxon-name-part> <tp:taxon-name-part taxon-name-part-type="species" reg="clavulinum">clavulinum</tp:taxon-name-part></tp:taxon-name></italic> (<abbrev xmlns:xlink="http://www.w3.org/1999/xlink" xlink:title="specimens from the BORNEENSIS collection" id="ABBRID0ETTDK" xlink:type="simple">BOR/MOL</abbrev> 12539) <bold>D</bold> <italic><tp:taxon-name><tp:taxon-name-part taxon-name-part-type="genus" reg="Subulina">Subulina</tp:taxon-name-part> <tp:taxon-name-part taxon-name-part-type="species" reg="octona">octona</tp:taxon-name-part></tp:taxon-name></italic> (<abbrev xmlns:xlink="http://www.w3.org/1999/xlink" xlink:title="specimens from the BORNEENSIS collection" id="ABBRID0EEUDK" xlink:type="simple">BOR/MOL</abbrev> 12160).</p></caption><graphic xmlns:xlink="http://www.w3.org/1999/xlink" xlink:href="zookeys-673-049-g020.jpg" position="float" orientation="portrait" xlink:type="simple" id="oo_135682.jpg"/></fig></tp:treatment-sec><ref-list><ref id="B7"><mixed-citation xmlns:xlink="http://www.w3.org/1999/xlink" xlink:type="simple">
          <person-group><name name-style="western"><surname>Bruguière</surname><given-names>JG</given-names></name></person-group> (<year>1789</year>) <article-title>Encyclopédie Méthodique, ou par Ordre de matières, par une Société de gens de Lettres, de Savans et d’Artistes: Précédée d’un Vocabulaire Universel, Servant de Table pour Tout L’ouvrage, Ornée des Portraits de MM. Diderot &amp; d’Alembert, Premiers Éditeurs de l’Encyclopédie</article-title>. <source>Histoire Naturelle des vers.1</source>. <volume>Tome Premier</volume>. <publisher-name>Panckoucke</publisher-name>, <publisher-loc>Paris</publisher-loc>, xviii + <size units="page">344 pp</size>.</mixed-citation></ref></ref-list></tp:taxon-treatment>
