# Supplementary material for: A checklist of land snails from the west coast islands of Sabah, Borneo (Mollusca, Gastropoda)
Source: Zookeys. 2017 May 12;(673):49–104. doi: 10.3897/zookeys.673.12422 (PMC5523196; doi:10.3897/zookeys.673.12422)
Supplement: XML Treatment for Gastrocopta avanica [file zookeys.673.12422-treatment62.xml]

<!DOCTYPE tp:taxon-treatment
  PUBLIC "-//TaxonX//DTD Taxonomic Treatment Publishing DTD v0 20100105//EN" "tax-treatment-NSO.dtd">
<tp:taxon-treatment xmlns:tp="http://www.plazi.org/taxpub"><tp:treatment-meta><kwd-group><label>Taxon classification</label><kwd><named-content xmlns:xlink="http://www.w3.org/1999/xlink" content-type="kingdom">Animalia</named-content></kwd><kwd><named-content xmlns:xlink="http://www.w3.org/1999/xlink" content-type="order">Stylommatophora</named-content></kwd><kwd><named-content xmlns:xlink="http://www.w3.org/1999/xlink" content-type="family">Vertiginidae</named-content></kwd></kwd-group><mixed-citation publication-type="journal"><person-group><name><surname>Phung</surname><given-names>Chee-Chean</given-names></name><name><surname>Yu</surname><given-names>Fred Tuh Yit</given-names></name><name><surname>Liew</surname><given-names>Thor-Seng</given-names></name></person-group><article-title>A checklist of land snails from the west coast islands of Sabah, Borneo (<tp:taxon-name><tp:taxon-name-part taxon-name-part-type="phylum">Mollusca</tp:taxon-name-part></tp:taxon-name>, <tp:taxon-name><tp:taxon-name-part taxon-name-part-type="class">Gastropoda</tp:taxon-name-part></tp:taxon-name>)</article-title><source>Zookeys</source><day>12</day><month>5</month><year>2017</year><volume>2017</volume><issue>673</issue><fpage>49</fpage><lpage>104</lpage><pub-id pub-id-type="doi">10.3897/zookeys.673.12422</pub-id></mixed-citation></tp:treatment-meta><tp:nomenclature><tp:taxon-name>
                <tp:taxon-name-part taxon-name-part-type="genus" reg="Gastrocopta">Gastrocopta</tp:taxon-name-part>
                <tp:taxon-name-part taxon-name-part-type="species" reg="avanica">avanica</tp:taxon-name-part>
              </tp:taxon-name><tp:taxon-authority>(Benson, 1863)</tp:taxon-authority><xref ref-type="fig" rid="F22">Figure 22A</xref></tp:nomenclature><tp:treatment-sec sec-type="type locality" id="SECID0E32EK"><title>Type locality.</title><p>“Myanmar: Mandalay region: Kyaukse: Ava” (<xref ref-type="bibr" rid="B2">Benson 1863</xref>)</p><fig id="F22" position="float" orientation="portrait"><label>Figure 22.</label><caption><p>Family <tp:taxon-name><tp:taxon-name-part taxon-name-part-type="family">Vertiginidae</tp:taxon-name-part></tp:taxon-name>. <bold>A</bold> <italic><tp:taxon-name><tp:taxon-name-part taxon-name-part-type="genus" reg="Gastrocopta">Gastrocopta</tp:taxon-name-part> <tp:taxon-name-part taxon-name-part-type="species" reg="avanica">avanica</tp:taxon-name-part></tp:taxon-name></italic> (<abbrev xmlns:xlink="http://www.w3.org/1999/xlink" xlink:title="specimens from the BORNEENSIS collection" id="ABBRID0EA4EK" xlink:type="simple">BOR/MOL</abbrev> 10376) <bold>B</bold> <italic><tp:taxon-name><tp:taxon-name-part taxon-name-part-type="genus" reg="Gastrocopta">Gastrocopta</tp:taxon-name-part> <tp:taxon-name-part taxon-name-part-type="species" reg="recondita">recondita</tp:taxon-name-part></tp:taxon-name></italic> (<abbrev xmlns:xlink="http://www.w3.org/1999/xlink" xlink:title="specimens from the BORNEENSIS collection" id="ABBRID0ER4EK" xlink:type="simple">BOR/MOL</abbrev> 8914) <bold>C</bold> <italic><tp:taxon-name><tp:taxon-name-part taxon-name-part-type="genus" reg="Nesopupa">Nesopupa</tp:taxon-name-part> <tp:taxon-name-part taxon-name-part-type="species" reg="moreleti">moreleti</tp:taxon-name-part></tp:taxon-name></italic> (<abbrev xmlns:xlink="http://www.w3.org/1999/xlink" xlink:title="specimens from the BORNEENSIS collection" id="ABBRID0EC5EK" xlink:type="simple">BOR/MOL</abbrev> 7182) <bold>D</bold> <italic><tp:taxon-name><tp:taxon-name-part taxon-name-part-type="genus" reg="Nesopupa">Nesopupa</tp:taxon-name-part> <tp:taxon-name-part taxon-name-part-type="species" reg="malayana">malayana</tp:taxon-name-part></tp:taxon-name></italic> (<abbrev xmlns:xlink="http://www.w3.org/1999/xlink" xlink:title="specimens from the BORNEENSIS collection" id="ABBRID0ET5EK" xlink:type="simple">BOR/MOL</abbrev> 12324) <bold>E</bold> <italic><tp:taxon-name><tp:taxon-name-part taxon-name-part-type="genus" reg="Ptychopatula">Ptychopatula</tp:taxon-name-part> <tp:taxon-name-part taxon-name-part-type="species" reg="orcula">orcula</tp:taxon-name-part></tp:taxon-name></italic> (<abbrev xmlns:xlink="http://www.w3.org/1999/xlink" xlink:title="specimens from the BORNEENSIS collection" id="ABBRID0EE6EK" xlink:type="simple">BOR/MOL</abbrev> 11069).</p></caption><graphic xmlns:xlink="http://www.w3.org/1999/xlink" xlink:href="zookeys-673-049-g022.jpg" position="float" orientation="portrait" xlink:type="simple" id="oo_135684.jpg"/></fig></tp:treatment-sec><tp:treatment-sec sec-type="material" id="SECID0EN6EK"><title>Examined materials.</title><p>
              <italic>Pulau Tiga</italic>: <abbrev xmlns:xlink="http://www.w3.org/1999/xlink" xlink:title="specimens from the BORNEENSIS collection" id="ABBRID0EV6EK" xlink:type="simple">BOR/MOL</abbrev> 565. <italic>Pulau Mengalum</italic>: <abbrev xmlns:xlink="http://www.w3.org/1999/xlink" xlink:title="specimens from the BORNEENSIS collection" id="ABBRID0E26EK" xlink:type="simple">BOR/MOL</abbrev> 6164, <abbrev xmlns:xlink="http://www.w3.org/1999/xlink" xlink:title="specimens from the BORNEENSIS collection" id="ABBRID0E66EK" xlink:type="simple">BOR/MOL</abbrev> 6173, <abbrev xmlns:xlink="http://www.w3.org/1999/xlink" xlink:title="specimens from the BORNEENSIS collection" id="ABBRID0EDAFK" xlink:type="simple">BOR/MOL</abbrev> 8729, <abbrev xmlns:xlink="http://www.w3.org/1999/xlink" xlink:title="specimens from the BORNEENSIS collection" id="ABBRID0EHAFK" xlink:type="simple">BOR/MOL</abbrev> 8861, <abbrev xmlns:xlink="http://www.w3.org/1999/xlink" xlink:title="specimens from the BORNEENSIS collection" id="ABBRID0ELAFK" xlink:type="simple">BOR/MOL</abbrev> 8864, <abbrev xmlns:xlink="http://www.w3.org/1999/xlink" xlink:title="specimens from the BORNEENSIS collection" id="ABBRID0EPAFK" xlink:type="simple">BOR/MOL</abbrev> 12321, <abbrev xmlns:xlink="http://www.w3.org/1999/xlink" xlink:title="specimens from the BORNEENSIS collection" id="ABBRID0ETAFK" xlink:type="simple">BOR/MOL</abbrev> 12328, <abbrev xmlns:xlink="http://www.w3.org/1999/xlink" xlink:title="specimens from the BORNEENSIS collection" id="ABBRID0EXAFK" xlink:type="simple">BOR/MOL</abbrev> 12349, <abbrev xmlns:xlink="http://www.w3.org/1999/xlink" xlink:title="specimens from the BORNEENSIS collection" id="ABBRID0E2AFK" xlink:type="simple">BOR/MOL</abbrev> 12289, <abbrev xmlns:xlink="http://www.w3.org/1999/xlink" xlink:title="specimens from the BORNEENSIS collection" id="ABBRID0E6AFK" xlink:type="simple">BOR/MOL</abbrev> 12310. <italic>Pulau Udar Kecil</italic>: <abbrev xmlns:xlink="http://www.w3.org/1999/xlink" xlink:title="specimens from the BORNEENSIS collection" id="ABBRID0EFBFK" xlink:type="simple">BOR/MOL</abbrev> 10373, <abbrev xmlns:xlink="http://www.w3.org/1999/xlink" xlink:title="specimens from the BORNEENSIS collection" id="ABBRID0EJBFK" xlink:type="simple">BOR/MOL</abbrev> 10376. <italic>Pulau Rusukan Besar</italic>: <abbrev xmlns:xlink="http://www.w3.org/1999/xlink" xlink:title="specimens from the BORNEENSIS collection" id="ABBRID0EPBFK" xlink:type="simple">BOR/MOL</abbrev> 12257, <abbrev xmlns:xlink="http://www.w3.org/1999/xlink" xlink:title="specimens from the BORNEENSIS collection" id="ABBRID0ETBFK" xlink:type="simple">BOR/MOL</abbrev> 12263. <italic>Pulau Burong</italic>: <abbrev xmlns:xlink="http://www.w3.org/1999/xlink" xlink:title="specimens from the BORNEENSIS collection" id="ABBRID0EZBFK" xlink:type="simple">BOR/MOL</abbrev> 12335. <italic>Pulau Pandan Pandan</italic>: <abbrev xmlns:xlink="http://www.w3.org/1999/xlink" xlink:title="specimens from the BORNEENSIS collection" id="ABBRID0E6BFK" xlink:type="simple">BOR/MOL</abbrev> 12466. <italic>Pulau Labuan</italic>: <abbrev xmlns:xlink="http://www.w3.org/1999/xlink" xlink:title="specimens from the BORNEENSIS collection" id="ABBRID0EFCFK" xlink:type="simple">BOR/MOL</abbrev> 12217.</p></tp:treatment-sec><tp:treatment-sec sec-type="distribution" id="SECID0EJCFK"><title>Distribution in Sabah.</title><p>
              <italic>Island</italic>: [West] Pulau Tiga, Pulau Mengalum, Pulau Udar Kecil, Pulau Rusukan Besar, Pulau Burong, Pulau Pandan Pandan, Pulau Labuan; [East] Pulau Selingaan. <italic>Mainland</italic>: Tawau Division.</p></tp:treatment-sec><tp:treatment-sec sec-type="remarks" id="SECID0ETCFK"><title>Remarks.</title><p>Widespread in Sabah on islands.</p></tp:treatment-sec><ref-list><ref id="B2"><mixed-citation xmlns:xlink="http://www.w3.org/1999/xlink" xlink:type="simple">
          <person-group><name name-style="western"><surname>Benson</surname><given-names>WH</given-names></name></person-group> (<year>1863</year>) <article-title>Characters of new operculate land-shells from the Andamans, and of Indian and Burmese species of Pupa</article-title>. <source>Annals and Magazine of Natural History</source>, <series>series 3</series>, <volume>12</volume>: <fpage>425</fpage>–<lpage>429</lpage>.</mixed-citation></ref></ref-list></tp:taxon-treatment>
