# Supplementary material for: A checklist of land snails from the west coast islands of Sabah, Borneo (Mollusca, Gastropoda)
Source: Zookeys. 2017 May 12;(673):49–104. doi: 10.3897/zookeys.673.12422 (PMC5523196; doi:10.3897/zookeys.673.12422)
Supplement: XML Treatment for Nesopupa moreleti [file zookeys.673.12422-treatment64.xml]

<!DOCTYPE tp:taxon-treatment
  PUBLIC "-//TaxonX//DTD Taxonomic Treatment Publishing DTD v0 20100105//EN" "tax-treatment-NSO.dtd">
<tp:taxon-treatment xmlns:tp="http://www.plazi.org/taxpub"><tp:treatment-meta><kwd-group><label>Taxon classification</label><kwd><named-content xmlns:xlink="http://www.w3.org/1999/xlink" content-type="kingdom">Animalia</named-content></kwd><kwd><named-content xmlns:xlink="http://www.w3.org/1999/xlink" content-type="order">Stylommatophora</named-content></kwd><kwd><named-content xmlns:xlink="http://www.w3.org/1999/xlink" content-type="family">Vertiginidae</named-content></kwd></kwd-group><mixed-citation publication-type="journal"><person-group><name><surname>Phung</surname><given-names>Chee-Chean</given-names></name><name><surname>Yu</surname><given-names>Fred Tuh Yit</given-names></name><name><surname>Liew</surname><given-names>Thor-Seng</given-names></name></person-group><article-title>A checklist of land snails from the west coast islands of Sabah, Borneo (<tp:taxon-name><tp:taxon-name-part taxon-name-part-type="phylum">Mollusca</tp:taxon-name-part></tp:taxon-name>, <tp:taxon-name><tp:taxon-name-part taxon-name-part-type="class">Gastropoda</tp:taxon-name-part></tp:taxon-name>)</article-title><source>Zookeys</source><day>12</day><month>5</month><year>2017</year><volume>2017</volume><issue>673</issue><fpage>49</fpage><lpage>104</lpage><pub-id pub-id-type="doi">10.3897/zookeys.673.12422</pub-id></mixed-citation></tp:treatment-meta><tp:nomenclature><tp:taxon-name>
                <tp:taxon-name-part taxon-name-part-type="genus" reg="Nesopupa">Nesopupa</tp:taxon-name-part>
                <tp:taxon-name-part taxon-name-part-type="species" reg="moreleti">moreleti</tp:taxon-name-part>
              </tp:taxon-name><tp:taxon-authority>(Brown, 1870)</tp:taxon-authority><xref ref-type="fig" rid="F22">Figure 22C</xref></tp:nomenclature><tp:treatment-sec sec-type="type locality" id="SECID0ENHFK"><title>Type locality.</title><p>“Indonesia: Riau Islands–Natuna Island”</p></tp:treatment-sec><tp:treatment-sec sec-type="material" id="SECID0ESHFK"><title>Examined materials.</title><p>
              <italic>Pulau Tiga</italic>: <abbrev xmlns:xlink="http://www.w3.org/1999/xlink" xlink:title="specimens from the BORNEENSIS collection" id="ABBRID0E1HFK" xlink:type="simple">BOR/MOL</abbrev> 588, <abbrev xmlns:xlink="http://www.w3.org/1999/xlink" xlink:title="specimens from the BORNEENSIS collection" id="ABBRID0E5HFK" xlink:type="simple">BOR/MOL</abbrev> 6603, <abbrev xmlns:xlink="http://www.w3.org/1999/xlink" xlink:title="specimens from the BORNEENSIS collection" id="ABBRID0ECIFK" xlink:type="simple">BOR/MOL</abbrev> 11101. <italic>Pulau Mantanani Besar</italic>: <abbrev xmlns:xlink="http://www.w3.org/1999/xlink" xlink:title="specimens from the BORNEENSIS collection" id="ABBRID0EIIFK" xlink:type="simple">BOR/MOL</abbrev> 7170, <abbrev xmlns:xlink="http://www.w3.org/1999/xlink" xlink:title="specimens from the BORNEENSIS collection" id="ABBRID0EMIFK" xlink:type="simple">BOR/MOL</abbrev> 7182. <italic>Pulau Dinawan</italic>: <abbrev xmlns:xlink="http://www.w3.org/1999/xlink" xlink:title="specimens from the BORNEENSIS collection" id="ABBRID0ESIFK" xlink:type="simple">BOR/MOL</abbrev> 7684, <abbrev xmlns:xlink="http://www.w3.org/1999/xlink" xlink:title="specimens from the BORNEENSIS collection" id="ABBRID0EWIFK" xlink:type="simple">BOR/MOL</abbrev> 7691, <abbrev xmlns:xlink="http://www.w3.org/1999/xlink" xlink:title="specimens from the BORNEENSIS collection" id="ABBRID0E1IFK" xlink:type="simple">BOR/MOL</abbrev> 12507. <italic>Pulau Rusukan Besar</italic>: <abbrev xmlns:xlink="http://www.w3.org/1999/xlink" xlink:title="specimens from the BORNEENSIS collection" id="ABBRID0EAJFK" xlink:type="simple">BOR/MOL</abbrev> 8571, <abbrev xmlns:xlink="http://www.w3.org/1999/xlink" xlink:title="specimens from the BORNEENSIS collection" id="ABBRID0EEJFK" xlink:type="simple">BOR/MOL</abbrev> 8580, <abbrev xmlns:xlink="http://www.w3.org/1999/xlink" xlink:title="specimens from the BORNEENSIS collection" id="ABBRID0EIJFK" xlink:type="simple">BOR/MOL</abbrev> 12235, <abbrev xmlns:xlink="http://www.w3.org/1999/xlink" xlink:title="specimens from the BORNEENSIS collection" id="ABBRID0EMJFK" xlink:type="simple">BOR/MOL</abbrev> 12251. <italic>Pulau Kuraman</italic>: <abbrev xmlns:xlink="http://www.w3.org/1999/xlink" xlink:title="specimens from the BORNEENSIS collection" id="ABBRID0ESJFK" xlink:type="simple">BOR/MOL</abbrev> 8650, <abbrev xmlns:xlink="http://www.w3.org/1999/xlink" xlink:title="specimens from the BORNEENSIS collection" id="ABBRID0EWJFK" xlink:type="simple">BOR/MOL</abbrev> 12110. <italic>Pulau Mamutik</italic>: <abbrev xmlns:xlink="http://www.w3.org/1999/xlink" xlink:title="specimens from the BORNEENSIS collection" id="ABBRID0E3JFK" xlink:type="simple">BOR/MOL</abbrev> 10006, <abbrev xmlns:xlink="http://www.w3.org/1999/xlink" xlink:title="specimens from the BORNEENSIS collection" id="ABBRID0EAKFK" xlink:type="simple">BOR/MOL</abbrev> 10015. <italic>Pulau Sapi</italic>: <abbrev xmlns:xlink="http://www.w3.org/1999/xlink" xlink:title="specimens from the BORNEENSIS collection" id="ABBRID0EGKFK" xlink:type="simple">BOR/MOL</abbrev> 10295. <italic>Pulau Sulug</italic>: <abbrev xmlns:xlink="http://www.w3.org/1999/xlink" xlink:title="specimens from the BORNEENSIS collection" id="ABBRID0EMKFK" xlink:type="simple">BOR/MOL</abbrev> 10340. <italic>Pulau Peduk</italic>: <abbrev xmlns:xlink="http://www.w3.org/1999/xlink" xlink:title="specimens from the BORNEENSIS collection" id="ABBRID0ESKFK" xlink:type="simple">BOR/MOL</abbrev> 10351, <abbrev xmlns:xlink="http://www.w3.org/1999/xlink" xlink:title="specimens from the BORNEENSIS collection" id="ABBRID0EWKFK" xlink:type="simple">BOR/MOL</abbrev> 10356. <italic>Pulau Udar Kecil</italic>: <abbrev xmlns:xlink="http://www.w3.org/1999/xlink" xlink:title="specimens from the BORNEENSIS collection" id="ABBRID0E3KFK" xlink:type="simple">BOR/MOL</abbrev> 10381. <italic>Pulau Udar Besar</italic>: <abbrev xmlns:xlink="http://www.w3.org/1999/xlink" xlink:title="specimens from the BORNEENSIS collection" id="ABBRID0ECLFK" xlink:type="simple">BOR/MOL</abbrev> 11072. <italic>Pulau Usukan</italic>: <abbrev xmlns:xlink="http://www.w3.org/1999/xlink" xlink:title="specimens from the BORNEENSIS collection" id="ABBRID0EILFK" xlink:type="simple">BOR/MOL</abbrev> 12036, <abbrev xmlns:xlink="http://www.w3.org/1999/xlink" xlink:title="specimens from the BORNEENSIS collection" id="ABBRID0EMLFK" xlink:type="simple">BOR/MOL</abbrev> 12052, <abbrev xmlns:xlink="http://www.w3.org/1999/xlink" xlink:title="specimens from the BORNEENSIS collection" id="ABBRID0EQLFK" xlink:type="simple">BOR/MOL</abbrev> 12472. <italic>Pulau Sapangar</italic>: <abbrev xmlns:xlink="http://www.w3.org/1999/xlink" xlink:title="specimens from the BORNEENSIS collection" id="ABBRID0EWLFK" xlink:type="simple">BOR/MOL</abbrev> 11977.</p></tp:treatment-sec><tp:treatment-sec sec-type="distribution" id="SECID0E1LFK"><title>Distribution in Sabah.</title><p>
              <italic>Island</italic>: [West] Pulau Tiga, Pulau Mantanani Besar, Pulau Dinawan, Pulau Rusukan Besar, Pulau Kuraman, Pulau Mamutik, Pulau Sapi, Pulau Sulug, Pulau Peduk, Pulau Udar Kecil, Pulau Udar Besar, Pulau Usukan, Pulau Sapangar; [North] Pulau Banggi; [East] Pulau Bohey Dulang. <italic>Mainland</italic>: No record.</p></tp:treatment-sec><tp:treatment-sec sec-type="remarks" id="SECID0EEMFK"><title>Remarks.</title><p>Widespread in Sabah on islands.</p></tp:treatment-sec><tp:treatment-sec><!--Section generated to contain objects referenced in tp:taxon-treatment.--><fig id="F22" position="float" orientation="portrait"><label>Figure 22.</label><caption><p>Family <tp:taxon-name><tp:taxon-name-part taxon-name-part-type="family">Vertiginidae</tp:taxon-name-part></tp:taxon-name>. <bold>A</bold> <italic><tp:taxon-name><tp:taxon-name-part taxon-name-part-type="genus" reg="Gastrocopta">Gastrocopta</tp:taxon-name-part> <tp:taxon-name-part taxon-name-part-type="species" reg="avanica">avanica</tp:taxon-name-part></tp:taxon-name></italic> (<abbrev xmlns:xlink="http://www.w3.org/1999/xlink" xlink:title="specimens from the BORNEENSIS collection" id="ABBRID0EA4EK" xlink:type="simple">BOR/MOL</abbrev> 10376) <bold>B</bold> <italic><tp:taxon-name><tp:taxon-name-part taxon-name-part-type="genus" reg="Gastrocopta">Gastrocopta</tp:taxon-name-part> <tp:taxon-name-part taxon-name-part-type="species" reg="recondita">recondita</tp:taxon-name-part></tp:taxon-name></italic> (<abbrev xmlns:xlink="http://www.w3.org/1999/xlink" xlink:title="specimens from the BORNEENSIS collection" id="ABBRID0ER4EK" xlink:type="simple">BOR/MOL</abbrev> 8914) <bold>C</bold> <italic><tp:taxon-name><tp:taxon-name-part taxon-name-part-type="genus" reg="Nesopupa">Nesopupa</tp:taxon-name-part> <tp:taxon-name-part taxon-name-part-type="species" reg="moreleti">moreleti</tp:taxon-name-part></tp:taxon-name></italic> (<abbrev xmlns:xlink="http://www.w3.org/1999/xlink" xlink:title="specimens from the BORNEENSIS collection" id="ABBRID0EC5EK" xlink:type="simple">BOR/MOL</abbrev> 7182) <bold>D</bold> <italic><tp:taxon-name><tp:taxon-name-part taxon-name-part-type="genus" reg="Nesopupa">Nesopupa</tp:taxon-name-part> <tp:taxon-name-part taxon-name-part-type="species" reg="malayana">malayana</tp:taxon-name-part></tp:taxon-name></italic> (<abbrev xmlns:xlink="http://www.w3.org/1999/xlink" xlink:title="specimens from the BORNEENSIS collection" id="ABBRID0ET5EK" xlink:type="simple">BOR/MOL</abbrev> 12324) <bold>E</bold> <italic><tp:taxon-name><tp:taxon-name-part taxon-name-part-type="genus" reg="Ptychopatula">Ptychopatula</tp:taxon-name-part> <tp:taxon-name-part taxon-name-part-type="species" reg="orcula">orcula</tp:taxon-name-part></tp:taxon-name></italic> (<abbrev xmlns:xlink="http://www.w3.org/1999/xlink" xlink:title="specimens from the BORNEENSIS collection" id="ABBRID0EE6EK" xlink:type="simple">BOR/MOL</abbrev> 11069).</p></caption><graphic xmlns:xlink="http://www.w3.org/1999/xlink" xlink:href="zookeys-673-049-g022.jpg" position="float" orientation="portrait" xlink:type="simple" id="oo_135684.jpg"/></fig></tp:treatment-sec></tp:taxon-treatment>
