# Supplementary material for: A checklist of land snails from the west coast islands of Sabah, Borneo (Mollusca, Gastropoda)
Source: Zookeys. 2017 May 12;(673):49–104. doi: 10.3897/zookeys.673.12422 (PMC5523196; doi:10.3897/zookeys.673.12422)
Supplement: XML Treatment for Ptychopatula orcula [file zookeys.673.12422-treatment66.xml]

<!DOCTYPE tp:taxon-treatment
  PUBLIC "-//TaxonX//DTD Taxonomic Treatment Publishing DTD v0 20100105//EN" "tax-treatment-NSO.dtd">
<tp:taxon-treatment xmlns:tp="http://www.plazi.org/taxpub"><tp:treatment-meta><kwd-group><label>Taxon classification</label><kwd><named-content xmlns:xlink="http://www.w3.org/1999/xlink" content-type="kingdom">Animalia</named-content></kwd><kwd><named-content xmlns:xlink="http://www.w3.org/1999/xlink" content-type="order">Stylommatophora</named-content></kwd><kwd><named-content xmlns:xlink="http://www.w3.org/1999/xlink" content-type="family">Vertiginidae</named-content></kwd></kwd-group><mixed-citation publication-type="journal"><person-group><name><surname>Phung</surname><given-names>Chee-Chean</given-names></name><name><surname>Yu</surname><given-names>Fred Tuh Yit</given-names></name><name><surname>Liew</surname><given-names>Thor-Seng</given-names></name></person-group><article-title>A checklist of land snails from the west coast islands of Sabah, Borneo (<tp:taxon-name><tp:taxon-name-part taxon-name-part-type="phylum">Mollusca</tp:taxon-name-part></tp:taxon-name>, <tp:taxon-name><tp:taxon-name-part taxon-name-part-type="class">Gastropoda</tp:taxon-name-part></tp:taxon-name>)</article-title><source>Zookeys</source><day>12</day><month>5</month><year>2017</year><volume>2017</volume><issue>673</issue><fpage>49</fpage><lpage>104</lpage><pub-id pub-id-type="doi">10.3897/zookeys.673.12422</pub-id></mixed-citation></tp:treatment-meta><tp:nomenclature><tp:taxon-name>
                <tp:taxon-name-part taxon-name-part-type="genus" reg="Ptychopatula">Ptychopatula</tp:taxon-name-part>
                <tp:taxon-name-part taxon-name-part-type="species" reg="orcula">orcula</tp:taxon-name-part>
              </tp:taxon-name><tp:taxon-authority>(Benson, 1850)</tp:taxon-authority><xref ref-type="fig" rid="F22">Figure 22E</xref></tp:nomenclature><tp:treatment-sec sec-type="type locality" id="SECID0EQQFK"><title>Type locality.</title><p>“India: Uttar Pradesh–between Jounpur and Benares” (<xref ref-type="bibr" rid="B3">Benson 1850</xref>)</p></tp:treatment-sec><tp:treatment-sec sec-type="material" id="SECID0E1QFK"><title>Examined materials.</title><p>
              <italic>Pulau Mantanani Besar</italic>: <abbrev xmlns:xlink="http://www.w3.org/1999/xlink" xlink:title="specimens from the BORNEENSIS collection" id="ABBRID0ECRFK" xlink:type="simple">BOR/MOL</abbrev> 3707, <abbrev xmlns:xlink="http://www.w3.org/1999/xlink" xlink:title="specimens from the BORNEENSIS collection" id="ABBRID0EGRFK" xlink:type="simple">BOR/MOL</abbrev> 7162, <abbrev xmlns:xlink="http://www.w3.org/1999/xlink" xlink:title="specimens from the BORNEENSIS collection" id="ABBRID0EKRFK" xlink:type="simple">BOR/MOL</abbrev> 7181. <italic>Pulau Lungisan</italic>: <abbrev xmlns:xlink="http://www.w3.org/1999/xlink" xlink:title="specimens from the BORNEENSIS collection" id="ABBRID0EQRFK" xlink:type="simple">BOR/MOL</abbrev> 3750. <italic>Pulau Mengalum</italic>: <abbrev xmlns:xlink="http://www.w3.org/1999/xlink" xlink:title="specimens from the BORNEENSIS collection" id="ABBRID0EWRFK" xlink:type="simple">BOR/MOL</abbrev> 6165, <abbrev xmlns:xlink="http://www.w3.org/1999/xlink" xlink:title="specimens from the BORNEENSIS collection" id="ABBRID0E1RFK" xlink:type="simple">BOR/MOL</abbrev> 6172, <abbrev xmlns:xlink="http://www.w3.org/1999/xlink" xlink:title="specimens from the BORNEENSIS collection" id="ABBRID0E5RFK" xlink:type="simple">BOR/MOL</abbrev> 8862, <abbrev xmlns:xlink="http://www.w3.org/1999/xlink" xlink:title="specimens from the BORNEENSIS collection" id="ABBRID0ECSFK" xlink:type="simple">BOR/MOL</abbrev> 9994, <abbrev xmlns:xlink="http://www.w3.org/1999/xlink" xlink:title="specimens from the BORNEENSIS collection" id="ABBRID0EGSFK" xlink:type="simple">BOR/MOL</abbrev> 12322, <abbrev xmlns:xlink="http://www.w3.org/1999/xlink" xlink:title="specimens from the BORNEENSIS collection" id="ABBRID0EKSFK" xlink:type="simple">BOR/MOL</abbrev> 12290, <abbrev xmlns:xlink="http://www.w3.org/1999/xlink" xlink:title="specimens from the BORNEENSIS collection" id="ABBRID0EOSFK" xlink:type="simple">BOR/MOL</abbrev> 12301, <abbrev xmlns:xlink="http://www.w3.org/1999/xlink" xlink:title="specimens from the BORNEENSIS collection" id="ABBRID0ESSFK" xlink:type="simple">BOR/MOL</abbrev> 12307, <abbrev xmlns:xlink="http://www.w3.org/1999/xlink" xlink:title="specimens from the BORNEENSIS collection" id="ABBRID0EWSFK" xlink:type="simple">BOR/MOL</abbrev> 12314. <italic>Pulau Tiga</italic>: <abbrev xmlns:xlink="http://www.w3.org/1999/xlink" xlink:title="specimens from the BORNEENSIS collection" id="ABBRID0E3SFK" xlink:type="simple">BOR/MOL</abbrev> 6607, <abbrev xmlns:xlink="http://www.w3.org/1999/xlink" xlink:title="specimens from the BORNEENSIS collection" id="ABBRID0EATFK" xlink:type="simple">BOR/MOL</abbrev> 6613, <abbrev xmlns:xlink="http://www.w3.org/1999/xlink" xlink:title="specimens from the BORNEENSIS collection" id="ABBRID0EETFK" xlink:type="simple">BOR/MOL</abbrev> 8432, <abbrev xmlns:xlink="http://www.w3.org/1999/xlink" xlink:title="specimens from the BORNEENSIS collection" id="ABBRID0EITFK" xlink:type="simple">BOR/MOL</abbrev> 8426, <abbrev xmlns:xlink="http://www.w3.org/1999/xlink" xlink:title="specimens from the BORNEENSIS collection" id="ABBRID0EMTFK" xlink:type="simple">BOR/MOL</abbrev> 8428, <abbrev xmlns:xlink="http://www.w3.org/1999/xlink" xlink:title="specimens from the BORNEENSIS collection" id="ABBRID0EQTFK" xlink:type="simple">BOR/MOL</abbrev> 11098, <abbrev xmlns:xlink="http://www.w3.org/1999/xlink" xlink:title="specimens from the BORNEENSIS collection" id="ABBRID0EUTFK" xlink:type="simple">BOR/MOL</abbrev> 10992. <italic>Pulau Udar Besar</italic>: <abbrev xmlns:xlink="http://www.w3.org/1999/xlink" xlink:title="specimens from the BORNEENSIS collection" id="ABBRID0E1TFK" xlink:type="simple">BOR/MOL</abbrev> 6800, <abbrev xmlns:xlink="http://www.w3.org/1999/xlink" xlink:title="specimens from the BORNEENSIS collection" id="ABBRID0E5TFK" xlink:type="simple">BOR/MOL</abbrev> 6805, <abbrev xmlns:xlink="http://www.w3.org/1999/xlink" xlink:title="specimens from the BORNEENSIS collection" id="ABBRID0ECUFK" xlink:type="simple">BOR/MOL</abbrev> 6806, <abbrev xmlns:xlink="http://www.w3.org/1999/xlink" xlink:title="specimens from the BORNEENSIS collection" id="ABBRID0EGUFK" xlink:type="simple">BOR/MOL</abbrev> 6807, <abbrev xmlns:xlink="http://www.w3.org/1999/xlink" xlink:title="specimens from the BORNEENSIS collection" id="ABBRID0EKUFK" xlink:type="simple">BOR/MOL</abbrev> 11069, <abbrev xmlns:xlink="http://www.w3.org/1999/xlink" xlink:title="specimens from the BORNEENSIS collection" id="ABBRID0EOUFK" xlink:type="simple">BOR/MOL</abbrev> 11071, <abbrev xmlns:xlink="http://www.w3.org/1999/xlink" xlink:title="specimens from the BORNEENSIS collection" id="ABBRID0ESUFK" xlink:type="simple">BOR/MOL</abbrev> 11074. <italic>Pulau Sulug</italic>: <abbrev xmlns:xlink="http://www.w3.org/1999/xlink" xlink:title="specimens from the BORNEENSIS collection" id="ABBRID0EYUFK" xlink:type="simple">BOR/MOL</abbrev> 6774, <abbrev xmlns:xlink="http://www.w3.org/1999/xlink" xlink:title="specimens from the BORNEENSIS collection" id="ABBRID0E3UFK" xlink:type="simple">BOR/MOL</abbrev> 6775, <abbrev xmlns:xlink="http://www.w3.org/1999/xlink" xlink:title="specimens from the BORNEENSIS collection" id="ABBRID0EAVFK" xlink:type="simple">BOR/MOL</abbrev> 6776, <abbrev xmlns:xlink="http://www.w3.org/1999/xlink" xlink:title="specimens from the BORNEENSIS collection" id="ABBRID0EEVFK" xlink:type="simple">BOR/MOL</abbrev> 10331, <abbrev xmlns:xlink="http://www.w3.org/1999/xlink" xlink:title="specimens from the BORNEENSIS collection" id="ABBRID0EIVFK" xlink:type="simple">BOR/MOL</abbrev> 10336. <italic>Pulau Dinawan</italic>: <abbrev xmlns:xlink="http://www.w3.org/1999/xlink" xlink:title="specimens from the BORNEENSIS collection" id="ABBRID0EOVFK" xlink:type="simple">BOR/MOL</abbrev> 7687, <abbrev xmlns:xlink="http://www.w3.org/1999/xlink" xlink:title="specimens from the BORNEENSIS collection" id="ABBRID0ESVFK" xlink:type="simple">BOR/MOL</abbrev> 7688, <abbrev xmlns:xlink="http://www.w3.org/1999/xlink" xlink:title="specimens from the BORNEENSIS collection" id="ABBRID0EWVFK" xlink:type="simple">BOR/MOL</abbrev> 9716. <italic>Pulau Papan</italic>: <abbrev xmlns:xlink="http://www.w3.org/1999/xlink" xlink:title="specimens from the BORNEENSIS collection" id="ABBRID0E3VFK" xlink:type="simple">BOR/MOL</abbrev> 7827, <abbrev xmlns:xlink="http://www.w3.org/1999/xlink" xlink:title="specimens from the BORNEENSIS collection" id="ABBRID0EAWFK" xlink:type="simple">BOR/MOL</abbrev> 7828, <abbrev xmlns:xlink="http://www.w3.org/1999/xlink" xlink:title="specimens from the BORNEENSIS collection" id="ABBRID0EEWFK" xlink:type="simple">BOR/MOL</abbrev> 7834, <abbrev xmlns:xlink="http://www.w3.org/1999/xlink" xlink:title="specimens from the BORNEENSIS collection" id="ABBRID0EIWFK" xlink:type="simple">BOR/MOL</abbrev> 7836. <italic>Pulau Gaya</italic>: <abbrev xmlns:xlink="http://www.w3.org/1999/xlink" xlink:title="specimens from the BORNEENSIS collection" id="ABBRID0EOWFK" xlink:type="simple">BOR/MOL</abbrev> 8469, <abbrev xmlns:xlink="http://www.w3.org/1999/xlink" xlink:title="specimens from the BORNEENSIS collection" id="ABBRID0ESWFK" xlink:type="simple">BOR/MOL</abbrev> 8488. <italic>Pulau Rusukan Besar</italic>: <abbrev xmlns:xlink="http://www.w3.org/1999/xlink" xlink:title="specimens from the BORNEENSIS collection" id="ABBRID0EYWFK" xlink:type="simple">BOR/MOL</abbrev> 8564, <abbrev xmlns:xlink="http://www.w3.org/1999/xlink" xlink:title="specimens from the BORNEENSIS collection" id="ABBRID0E3WFK" xlink:type="simple">BOR/MOL</abbrev> 8572, <abbrev xmlns:xlink="http://www.w3.org/1999/xlink" xlink:title="specimens from the BORNEENSIS collection" id="ABBRID0EAXFK" xlink:type="simple">BOR/MOL</abbrev> 8573, <abbrev xmlns:xlink="http://www.w3.org/1999/xlink" xlink:title="specimens from the BORNEENSIS collection" id="ABBRID0EEXFK" xlink:type="simple">BOR/MOL</abbrev> 8587, <abbrev xmlns:xlink="http://www.w3.org/1999/xlink" xlink:title="specimens from the BORNEENSIS collection" id="ABBRID0EIXFK" xlink:type="simple">BOR/MOL</abbrev> 12236, <abbrev xmlns:xlink="http://www.w3.org/1999/xlink" xlink:title="specimens from the BORNEENSIS collection" id="ABBRID0EMXFK" xlink:type="simple">BOR/MOL</abbrev> 12239, <abbrev xmlns:xlink="http://www.w3.org/1999/xlink" xlink:title="specimens from the BORNEENSIS collection" id="ABBRID0EQXFK" xlink:type="simple">BOR/MOL</abbrev> 12253. <italic>Pulau Kuraman</italic>: <abbrev xmlns:xlink="http://www.w3.org/1999/xlink" xlink:title="specimens from the BORNEENSIS collection" id="ABBRID0EWXFK" xlink:type="simple">BOR/MOL</abbrev> 8619, <abbrev xmlns:xlink="http://www.w3.org/1999/xlink" xlink:title="specimens from the BORNEENSIS collection" id="ABBRID0E1XFK" xlink:type="simple">BOR/MOL</abbrev> 8620, <abbrev xmlns:xlink="http://www.w3.org/1999/xlink" xlink:title="specimens from the BORNEENSIS collection" id="ABBRID0E5XFK" xlink:type="simple">BOR/MOL</abbrev> 8641, <abbrev xmlns:xlink="http://www.w3.org/1999/xlink" xlink:title="specimens from the BORNEENSIS collection" id="ABBRID0ECYFK" xlink:type="simple">BOR/MOL</abbrev> 8653, <abbrev xmlns:xlink="http://www.w3.org/1999/xlink" xlink:title="specimens from the BORNEENSIS collection" id="ABBRID0EGYFK" xlink:type="simple">BOR/MOL</abbrev> 8665, <abbrev xmlns:xlink="http://www.w3.org/1999/xlink" xlink:title="specimens from the BORNEENSIS collection" id="ABBRID0EKYFK" xlink:type="simple">BOR/MOL</abbrev> 12111, <abbrev xmlns:xlink="http://www.w3.org/1999/xlink" xlink:title="specimens from the BORNEENSIS collection" id="ABBRID0EOYFK" xlink:type="simple">BOR/MOL</abbrev> 12147. <italic>Pulau Mamutik</italic>: <abbrev xmlns:xlink="http://www.w3.org/1999/xlink" xlink:title="specimens from the BORNEENSIS collection" id="ABBRID0EUYFK" xlink:type="simple">BOR/MOL</abbrev> 10003, <abbrev xmlns:xlink="http://www.w3.org/1999/xlink" xlink:title="specimens from the BORNEENSIS collection" id="ABBRID0EYYFK" xlink:type="simple">BOR/MOL</abbrev> 10011, <abbrev xmlns:xlink="http://www.w3.org/1999/xlink" xlink:title="specimens from the BORNEENSIS collection" id="ABBRID0E3YFK" xlink:type="simple">BOR/MOL</abbrev> 10018. <italic>Pulau Manukan</italic>: <abbrev xmlns:xlink="http://www.w3.org/1999/xlink" xlink:title="specimens from the BORNEENSIS collection" id="ABBRID0ECZFK" xlink:type="simple">BOR/MOL</abbrev> 10311, <abbrev xmlns:xlink="http://www.w3.org/1999/xlink" xlink:title="specimens from the BORNEENSIS collection" id="ABBRID0EGZFK" xlink:type="simple">BOR/MOL</abbrev> 10990. <italic>Pulau Peduk</italic>: <abbrev xmlns:xlink="http://www.w3.org/1999/xlink" xlink:title="specimens from the BORNEENSIS collection" id="ABBRID0EMZFK" xlink:type="simple">BOR/MOL</abbrev> 10350, <abbrev xmlns:xlink="http://www.w3.org/1999/xlink" xlink:title="specimens from the BORNEENSIS collection" id="ABBRID0EQZFK" xlink:type="simple">BOR/MOL</abbrev> 10353. <italic>Pulau Udar Kecil</italic>: <abbrev xmlns:xlink="http://www.w3.org/1999/xlink" xlink:title="specimens from the BORNEENSIS collection" id="ABBRID0EWZFK" xlink:type="simple">BOR/MOL</abbrev> 10380. <italic>Pulau Rusukan Kecil</italic>: <abbrev xmlns:xlink="http://www.w3.org/1999/xlink" xlink:title="specimens from the BORNEENSIS collection" id="ABBRID0E3ZFK" xlink:type="simple">BOR/MOL</abbrev> 12154, <abbrev xmlns:xlink="http://www.w3.org/1999/xlink" xlink:title="specimens from the BORNEENSIS collection" id="ABBRID0EA1FK" xlink:type="simple">BOR/MOL</abbrev> 12353, <abbrev xmlns:xlink="http://www.w3.org/1999/xlink" xlink:title="specimens from the BORNEENSIS collection" id="ABBRID0EE1FK" xlink:type="simple">BOR/MOL</abbrev> 12354. <italic>Pulau Sapangar</italic>: <abbrev xmlns:xlink="http://www.w3.org/1999/xlink" xlink:title="specimens from the BORNEENSIS collection" id="ABBRID0EK1FK" xlink:type="simple">BOR/MOL</abbrev> 11979. <italic>Pulau Labuan</italic>: <abbrev xmlns:xlink="http://www.w3.org/1999/xlink" xlink:title="specimens from the BORNEENSIS collection" id="ABBRID0EQ1FK" xlink:type="simple">BOR/MOL</abbrev> 12196, <abbrev xmlns:xlink="http://www.w3.org/1999/xlink" xlink:title="specimens from the BORNEENSIS collection" id="ABBRID0EU1FK" xlink:type="simple">BOR/MOL</abbrev> 12201.</p></tp:treatment-sec><tp:treatment-sec sec-type="distribution" id="SECID0EY1FK"><title>Distribution in Sabah.</title><p>
              <italic>Island</italic>: [West] Pulau Mantanani Besar, Pulau Lungisan, Pulau Mengalum, Pulau Tiga, Pulau Udar Besar, Pulau Sulug, Pulau Dinawan, Pulau Gaya, Pulau Papan, Labuan Marine Park, Pulau Mamutik, Pulau Manukan, Pulau Peduk, Pulau Udar Kecil, Pulau Sapangar, Pulau Labuan; [North] Pulau Banggi, Pulau Balambangan; [East] Pulau Bohey Dulang, Pulau Mantabuan, Pulau Maiga, Pulau Bod Gaya. <italic>Mainland</italic>: Interior Division and Sandakan Division.</p></tp:treatment-sec><tp:treatment-sec sec-type="remarks" id="SECID0EC2FK"><title>Remarks.</title><p>Widespread in Sabah.</p></tp:treatment-sec><tp:treatment-sec><!--Section generated to contain objects referenced in tp:taxon-treatment.--><fig id="F22" position="float" orientation="portrait"><label>Figure 22.</label><caption><p>Family <tp:taxon-name><tp:taxon-name-part taxon-name-part-type="family">Vertiginidae</tp:taxon-name-part></tp:taxon-name>. <bold>A</bold> <italic><tp:taxon-name><tp:taxon-name-part taxon-name-part-type="genus" reg="Gastrocopta">Gastrocopta</tp:taxon-name-part> <tp:taxon-name-part taxon-name-part-type="species" reg="avanica">avanica</tp:taxon-name-part></tp:taxon-name></italic> (<abbrev xmlns:xlink="http://www.w3.org/1999/xlink" xlink:title="specimens from the BORNEENSIS collection" id="ABBRID0EA4EK" xlink:type="simple">BOR/MOL</abbrev> 10376) <bold>B</bold> <italic><tp:taxon-name><tp:taxon-name-part taxon-name-part-type="genus" reg="Gastrocopta">Gastrocopta</tp:taxon-name-part> <tp:taxon-name-part taxon-name-part-type="species" reg="recondita">recondita</tp:taxon-name-part></tp:taxon-name></italic> (<abbrev xmlns:xlink="http://www.w3.org/1999/xlink" xlink:title="specimens from the BORNEENSIS collection" id="ABBRID0ER4EK" xlink:type="simple">BOR/MOL</abbrev> 8914) <bold>C</bold> <italic><tp:taxon-name><tp:taxon-name-part taxon-name-part-type="genus" reg="Nesopupa">Nesopupa</tp:taxon-name-part> <tp:taxon-name-part taxon-name-part-type="species" reg="moreleti">moreleti</tp:taxon-name-part></tp:taxon-name></italic> (<abbrev xmlns:xlink="http://www.w3.org/1999/xlink" xlink:title="specimens from the BORNEENSIS collection" id="ABBRID0EC5EK" xlink:type="simple">BOR/MOL</abbrev> 7182) <bold>D</bold> <italic><tp:taxon-name><tp:taxon-name-part taxon-name-part-type="genus" reg="Nesopupa">Nesopupa</tp:taxon-name-part> <tp:taxon-name-part taxon-name-part-type="species" reg="malayana">malayana</tp:taxon-name-part></tp:taxon-name></italic> (<abbrev xmlns:xlink="http://www.w3.org/1999/xlink" xlink:title="specimens from the BORNEENSIS collection" id="ABBRID0ET5EK" xlink:type="simple">BOR/MOL</abbrev> 12324) <bold>E</bold> <italic><tp:taxon-name><tp:taxon-name-part taxon-name-part-type="genus" reg="Ptychopatula">Ptychopatula</tp:taxon-name-part> <tp:taxon-name-part taxon-name-part-type="species" reg="orcula">orcula</tp:taxon-name-part></tp:taxon-name></italic> (<abbrev xmlns:xlink="http://www.w3.org/1999/xlink" xlink:title="specimens from the BORNEENSIS collection" id="ABBRID0EE6EK" xlink:type="simple">BOR/MOL</abbrev> 11069).</p></caption><graphic xmlns:xlink="http://www.w3.org/1999/xlink" xlink:href="zookeys-673-049-g022.jpg" position="float" orientation="portrait" xlink:type="simple" id="oo_135684.jpg"/></fig></tp:treatment-sec><ref-list><ref id="B3"><mixed-citation xmlns:xlink="http://www.w3.org/1999/xlink" xlink:type="simple">
          <person-group><name name-style="western"><surname>Benson</surname><given-names>WH</given-names></name></person-group> (<year>1850</year>) <article-title>Characters of new species of Helix from India, Mauritius and the Cape of Good Hope; also of a new Mauritian <tp:taxon-name><tp:taxon-name-part taxon-name-part-type="genus">Tornatellina</tp:taxon-name-part></tp:taxon-name>, with remarks on the habits of a Cape Succinea.</article-title> <source>Annals and Magazine of Natural History</source> <volume>6</volume>: <fpage>251</fpage>–<lpage>256</lpage>.</mixed-citation></ref></ref-list></tp:taxon-treatment>
