# Supplementary material for: A checklist of land snails from the west coast islands of Sabah, Borneo (Mollusca, Gastropoda)
Source: Zookeys. 2017 May 12;(673):49–104. doi: 10.3897/zookeys.673.12422 (PMC5523196; doi:10.3897/zookeys.673.12422)
Supplement: Supplementary material 1 — Species list and occurrences [file zookeys-673-049-s001.xlsx]

## Sheet: Sheet2
Pulau (Island)	References for identification	Pulau Burong	Pulau Dinawan	Pulau Gaya	Pulau Kuraman	Pulau Labuan	Pulau Lungisan	Pulau Mamutik	Pulau Mantanani Besar	Pulau Mantanani Kecil	Pulau Mantukod	Pulau Manukan	Pulau Mengalum	Pulau Pandan Pandan	Pulau Papan	Pulau Peduk	Pulau Rusukan Besar	Pulau Rusukan Kecil	Pulau Sapi	Pulau Sapangar	Pulau Sulug	Pulau Tiga	Pulau Udar besar	Pulau Udar kecil	Pulau Usukan
Clade: Caenogastropoda
Assimineidae
Acmella polita Von Moellendorff, 1887	Vermeulen et al. (2015)																/
Acmella striata Vermeulen, Liew & Schilthuizen, 2015	Vermeulen et al. (2015)								/
Cyclophoridae
Ditropopsis imadatei (Habe, 1965)	Vermeulen et al. (2015)			/
Ditropopsis koperbergi (Zilch, 1955)	Vermeulen et al. (2015)			/
Japonia balabacensis (E.A. Smith, 1895)	Vermeulen, Schilthuizen & Liew (in prep) ; BORNEENSIS collection of Institute of Tropical Biology and Conservation								/
Japonia keppeli (Godwin-Austen 1889)	Godwin-Austen (1889); Vermeulen, Schilthuizen & Liew (in prep) ; BORNEENSIS collection of Institute of Tropical Biology and Conservation			/								/							/		/
Japonia triliratus/kinabaluensis species complex	Vermeulen, Schilthuizen & Liew (in prep) ; BORNEENSIS collection of Institute of Tropical Biology and Conservation		/	/	/	/											/			/		/
Leptopoma pellucidum (Grateloup, 1840)	Vermeulen (1999)		/	/	/	/		/	/	/		/	/				/	/	/	/	/	/	/	/	/
Platyraphe bongaoensis (E.A. Smith, 1894)	Vermeulen, Schilthuizen & Liew (in prep) ; BORNEENSIS collection of Institute of Tropical Biology and Conservation								/
Pterocyclos amabilis Fulton, 1905	Vermeulen, Schilthuizen & Liew (in prep) ; BORNEENSIS collection of Institute of Tropical Biology and Conservation			/
Pterocyclos tenuilabiatus (Metcalfe, 1851)	Vermeulen, Schilthuizen & Liew (in prep) ; BORNEENSIS collection of Institute of Tropical Biology and Conservation																					/
Diplommatinidae
Arinia borneensis (E.A. Smith, 1896)	Vermeulen (1996)				/		/		/	/												/			/
Arinia sp.	Unidentified species by first author																/
Diplommatina sp.	Unidentified species by first author																			/
Diplommatina recta E.A. Smith, 1895	Vermeulen (1993)												/
Plectostoma jucundum (E.A. Smith, 1893)	E.A. Smith (1893); BORNEENSIS collection of Institute of Tropical Biology and Conservation								/
Truncatellidae
Truncatella guerinii (A. & J.B. Villa, 1841)	Vermeulen, Schilthuizen & Liew (in prep) ; BORNEENSIS collection of Institute of Tropical Biology and Conservation	/								/						/						/
Truncatella marginata (Kuster, 1855)	ME bin Marzuki pers. comm.	/
Unranked clade: Neritimorpha
Helicinidae
Aphanoconia usukanensis (Godwin-Austen, 1889)	Godwin Austen (1889); Vermeulen, Schilthuizen & Liew (in prep) ; BORNEENSIS collection of Institute of Tropical Biology and Conservation		/				/	/	/	/		/	/												/
Hydrocenidae
Georissa saulae Van Benthem Jutting, 1966	Benthem Jutting (1966); Vermeulen, Schilthuizen & Liew (in prep) ; BORNEENSIS collection of Institute of Tropical Biology and Conservation																					/
Georissa scalinella Van Benthem Jutting, 1966	Benthem Jutting (1966); Vermeulen, Schilthuizen & Liew (in prep) ; BORNEENSIS collection of Institute of Tropical Biology and Conservation																					/
Georissa williamsi Godwin-Austen, 1889	BORNEENSIS collection of Institute of Tropical Biology and Conservation						/		/
Clade: Pulmonata
Achatinellidae
Elasmias globulosum (Quoi & Gaimard ex Zilch, 1962)	Schilthuizen et al. (2013)								/
Elasmias manilense (Dohrn, 1863)	Vermeulen, Schilthuizen & Liew (in prep) ; BORNEENSIS collection of Institute of Tropical Biology and Conservation				/				/								/	/
Tornatellinops moluccana (Boettger, 1891)	Vermeulen, Schilthuizen & Liew (in prep) ; BORNEENSIS collection of Institute of Tropical Biology and Conservation		/	/													/			/			/
Achatinidae
Achatina fulica (Bowdich, 1822)	Vermeulen, Schilthuizen & Liew (in prep) ; BORNEENSIS collection of Institute of Tropical Biology and Conservation		/			/	/		/						/										/
Ariophantidae
Hemiplecta humphreysiana (Lea, 1841)	BORNEENSIS collection of Institute of Tropical Biology and Conservation			/													/					/
Macrochlamys indica (Godwin-Austen, 1883)	Raheem et al. (2014); BORNEENSIS collection of Institute of Tropical Biology and Conservation					/									/
Macrochlamys tersa (Issel, 1874)	BORNEENSIS collection of Institute of Tropical Biology and Conservation			/		/			/			/			/					/		/
Microcystina sp.1	Unidentified species by first author					/
Microcystina sp.2	Unidentified species by first author															/
Microcystina callifera Vermeulen, Liew & Schilthuizen, 2015	Vermeulen et al. (2015)						/		/	/
Microcystina microrhynchus Vermeulen, Liew & Schilthuizen, 2015	Vermeulen et al. (2015)			/		/		/	/											/
Microcystina muscorum (Van Benthem Jutting, 1959)	Vermeulen et al. (2015)		/	/		/					/	/	/							/		/
Microcystina physotrochus Vermeulen, Liew & Schilthuizen, 2015	Vermeulen et al. (2015)			/			/
Microcystina sinica Von Moellendorff, 1885	Vermeulen et al. (2015)		/	/		/			/	/			/									/			/
Microcystina striatula Vermeulen, Liew & Schilthuizen, 2015	Vermeulen et al. (2015)					/						/			/			/				/		/	/
Bradybaenidae
Bradybaena similaris (Férussac, 1821)	Vermeulen, Schilthuizen & Liew (in prep) ; BORNEENSIS collection of Institute of Tropical Biology and Conservation				/	/		/												/
Camaenidae
Amphidromus adamsi adamsi (Reeve, 1848)	Vermeulen, Schilthuizen & Liew (in prep) ; BORNEENSIS collection of Institute of Tropical Biology and Conservation								/	/
Ganesella tigaensis (Godwin-Austen, 1891)	Godwin-Austen (1891); ME bin Marzuki pers. comm.																					/
Charopidae
Charopa sp "jugalis" Vermeulen, Schilthuizen & Liew, in prep	Vermeulen, Schilthuizen & Liew (in prep) ; BORNEENSIS collection of Institute of Tropical Biology and Conservation																			/
Charopa sp "lissobasis" Vermeulen, Schilthuizen & Liew, in prep	Vermeulen, Schilthuizen & Liew (in prep) ; BORNEENSIS collection of Institute of Tropical Biology and Conservation					/
Discocharopa aperta (Von Moellendorff, 1888)	Vermeulen, Schilthuizen & Liew (in prep) ; BORNEENSIS collection of Institute of Tropical Biology and Conservation				/		/		/	/							/					/
Dyakiidae
Everettia sp.	Unidentified species by first author					/
Everettia jucunda (Pfeiffer, 1863)	Liew et al. (2009)					/																/
Everettia subconsul (Smith, 1887)	Liew et al. (2009)			/	/								/				/			/
Quantula striata (Gray, 1834)	ME bin Marzuki pers. comm.					/									/
Ellobiidae
Pythia chrysostoma Tapparone Canefri, 1883	BORNEENSIS collection of Institute of Tropical Biology and Conservation	/	/	/	/	/	/	/	/	/		/	/		/	/	/	/		/	/	/	/		/
Euconulidae
Kaliella barrakporensis (Pfeiffer, 1852)	Vermeulen et al. (2015)					/
Kaliella calculosa (Gould, 1852)	Vermeulen et al. (2015)			/	/	/
Kaliella dendrophila (Van Benthem Jutting, 1950)	Vermeulen et al. (2015)		/	/							/	/	/						/	/
Kaliella doliolum (Pfeiffer, 1846)	Vermeulen et al. (2015)		/		/	/							/	/	/		/			/	/	/
Kaliella microconus (Mousson, 1865)	Vermeulen et al. (2015)			/		/
Kaliella scandens (Cox, 1872)	Vermeulen et al. (2015)		/	/		/		/	/	/	/	/	/		/	/	/	/	/	/	/	/	/	/	/
Streptaxidae
Huttonella bicolor (Hutton, 1834)	Vermeulen, Schilthuizen & Liew (in prep) ; BORNEENSIS collection of Institute of Tropical Biology and Conservation					/		/									/							/	/
Subulinidae
Allopeas clavulinum (Potiez & Michaud, 1838)	Vermeulen, Schilthuizen & Liew (in prep) ; BORNEENSIS collection of Institute of Tropical Biology and Conservation	/				/																/
Allopeas gracile (Hutton, 1834)	Raheem et al. (2014); Vermeulen, Schilthuizen & Liew, in prep			/	/	/	/	/	/	/	/	/	/		/		/	/	/	/	/	/			/
Paropeas achatinaceum (Pfeiffer, 1846)	Vermeulen, Schilthuizen & Liew (in prep) ; BORNEENSIS collection of Institute of Tropical Biology and Conservation	/	/	/	/	/			/		/		/	/	/	/	/	/		/	/	/		/	/
Subulina octona (Bruguière, 1789)	Raheem et al. (2014); Vermeulen, Schilthuizen & Liew, in prep		/		/	/		/			/	/			/			/	/					/
Trochomorphidae
Geotrochus conicoides (Metcalfe, 1851)	Vermeulen et al. (2015)			/																		/
Videna metcalfei (Pfeiffer, 1845)	Vermeulen, Schilthuizen & Liew (in prep) ; BORNEENSIS collection of Institute of Tropical Biology and Conservation												/
Vertiginidae
Gastrocopta avanica (Benson, 1863)	Vermeulen, Schilthuizen & Liew (in prep) ; BORNEENSIS collection of Institute of Tropical Biology and Conservation	/				/							/	/			/					/		/
Gastrocopta recondita (Tapparone Canefri, 1883)	Vermeulen, Schilthuizen & Liew (in prep) ; BORNEENSIS collection of Institute of Tropical Biology and Conservation		/				/		/	/				/
Nesopupa malayana (Issel, 1874)	Vermeulen, Schilthuizen & Liew (in prep) ; BORNEENSIS collection of Institute of Tropical Biology and Conservation					/				/			/				/
Nesopupa moreleti (Brown, 1870)	Vermeulen, Schilthuizen & Liew (in prep) ; BORNEENSIS collection of Institute of Tropical Biology and Conservation		/		/			/	/							/	/		/	/	/	/	/	/	/
Ptychopatula orcula (Benson, 1850)	Vermeulen, Schilthuizen & Liew (in prep) ; BORNEENSIS collection of Institute of Tropical Biology and Conservation		/	/	/	/	/	/	/			/	/		/	/	/	/		/	/	/	/	/
Species richness		4	13	17	12	27	8	9	16	9	6	9	13	4	12	6	15	8	5	15	7	18	5	8	9
